# Supplementary material for: Does school reopening affect SARS-CoV-2 seroprevalence among school-age children in Milan?
Source: PLoS One. 2021 Sep 2;16(9):e0257046. doi: 10.1371/journal.pone.0257046 (PMC8412254; doi:10.1371/journal.pone.0257046)
Supplement: S1 Dataset — (XLSX) [file pone.0257046.s002.xlsx]

## Sheet: analisi
Age	Ages and stages	tranhce 1 o 2?	test repeated?	testRip1_2both	tranche_1_2_Both	result previous serology	ReallyRepeated	Inadequate	gender	milano_vsnot	school	result	quantitative result	Contact?	when	who	Symptoms in relatives?	when2	previous NPS	whenNPS	resultpreviousNPS	resultanypreviousserology	whenserology	resultthisserology	symptoms	whensymptoms	fever	astenia	sore throat	cough	rinitis	dispnea	rash	anosmia/ageusia	appetite	diarrhea	abdominal pain	nausea/vomit	conjunctivitis	Doctor?	Admission?	travel?	where	when	NPS post serology	partecipate in sep?	attended school	from to	smart working
9	2	2	1	1	3	0	1	4	0		7	0	0.2
9	2	1	2	1	3		1	4	0	1	7	0	0.3												2
13	3	2	1	1	3	0	1	4	0		1	0	0.2
13	3	1	2	1	3		1	4	0	1	1	0	0.2												2
16	4	2	1	1	3	0	1	4	1		11	0	0.2
15	4	1	2	1	3		1	4	1	0	11	0	0.3												2
13	3	2	1	1	3	0	2	2	0		1	3
13	3	1	2	1	3		2	4	0	1	1	0	0.2												2
8	2	2	1	1	3	0	1	4	0		10	1	7.9	2			2		2			1	9	2	2																	2			2	1	1		2
7	2	1	2	1	3		1	4	0	1	3	0	0.4												2
9	2	2	1	1	3	0	1	4	0		6	0	0.2
8	2	1	2	1	3		1	4	0	0	6	0	0.2												2
8	2	2	1	1	3	0	1	4	0		1	1	21.6	1		2	2		1	12	2	1	9	2	1	9	2	2	2	2	1	2	2	2	2	2	2	2	2	2	2	2			2	1	1	14	2
8	2	1	2	1	3		1	4	0	1	1	0	0.4												2
9	2	2	1	1	3	0	2	2	1		4	3
9	2	1	2	1	3		2	4	1	1	7	0	0.2												2
13	3	2	1	1	3	0	1	4	0		2	0	0.2
12	3	1	2	1	3		1	4	0	1	3	0	0.2												2
11	3	2	1	1	3	0	1	4	1		2	0	0.4
11	3	1	2	1	3		1	4	1	1	3	0	0.4												2
10	2	2	1	1	3	0	1	4	1		3	1	1.7	2			2		2			1	9	1	2																	2			2	1	1		2
10	2	1	2	1	3		1	4	1	1	3	0	0.4												2
13	3	2	1	1	3	0	1	4	1		5	0	0.1
13	3	1	2	1	3		1	4	1	1	5	0	0.3												2
12	3	2	1	1	3	0	1	4	0		13	1	9.7																																2
12	3	1	2	1	3		1	4	0	1	13	0	0.3												2
8	2	2	1	1	3	0	1	4	0		1	0	0.3
8	2	1	2	1	3		1	4	0	1	1	0	0.4												2
9	2	2	1	1	3	0	2	2	0		1	3
9	2	1	2	1	3		2	4	0	1	1	0	0.4												2
6	2	2	1	1	3	0	1	4	1		1	0	0.5
6	2	1	2	1	3		1	4	1	1	1	0	0.4												2
9	2	2	1	1	3	0	1	4	0		1	0	0.2
8	2	1	2	1	3		1	4	0	1	1	0	0.3												2
7	2	2	1	1	3	0	1	4	1		1	0	0.2
7	2	1	2	1	3		1	4	1	1	1	0	0.2												2
10	2	2	1	1	3	0	1	4	1		3	0	0.2
9	2	1	2	1	3		1	4	1	1	3	0	0.2												2
10	2	2	1	1	3	0	1	4	0		6	0	0.1
9	2	1	2	1	3		1	4	0	1	6	0	0.3												2
11	3	2	1	1	3	0	1	4	0		12	0	0.8
11	3	1	2	1	3		1	4	0	1	12	0	0.5												2
14	4	2	1	1	3	0	1	4	0		11	1	17.2	1	11	1	1	11	2			2			2																	2			2	1	2		2
13	3	1	2	1	3		1	4	0	0	11	0	0.4												2
18	4	2	1	1	3	0	1	4	0		10	0	0.2
18	4	1	2	1	3		1	4	0	0	10	0	0.2												2
18	4	2	1	1	3	0	1	4	0		13	0	0.3
18	4	1	2	1	3		1	4	0	1	13	0	0.4												2
12	3	2	1	1	3	0	1	4	1		13	0	0.4
12	3	1	2	1	3		1	4	1	1	13	0	0.3												2
10	2	2	1	1	3	1	1	4	1		6	1	2.7	2			1	13	2			2			1	13	1	1	1	2	2	2	2	2	2	2	2	2	2	1	2	2			0	1	1		2
9	2	1	2	1	3		1	4	1	1	6	1	2.3	2			1	3	2			2			1		1	2	1	2	2	2	2	1	2	2	2	2	2	1	2	2			2
6	2	2	1	1	3	1	1	4	0		6	1	2.8	2			1	13	2			2			2																				0	1	1		2
6	2	1	2	1	3		1	4	0	1	6	1	6.1	2			1	3	2			2			2		2	2	2	2	2	2	2	2	2	2	2	2	2	2	2	2			2
13	3	2	1	1	3	3	2	2	1		1	0	0.2
13	3	1	2	1	3		2	1	1	1	1	3	0.2												2
8	2	2	1	1	3	0	1	4	1		2	0	0.5
8	2	1	2	1	3		1	4	1	1	3	0	0.3												2
15	4	2	1	1	3	0	1	4	1		11	0	0.2
15	4	1	2	1	3		1	4	1	0	11	0	0.3												2
12	3	2	1	1	3	1	1	4	1		1	1	9.4	1	12	2	2		1	10	2	1	9	2	2		2	2	2	2	2	2	2	2	2	2	2	2	2	2	2	2			2	1	1		2
12	3	1	2	1	3		1	4	1	0	1	1	1.3	2			2		2			2			2		2	2	2	2	2	2	2	2	2	2	2	2	2	2	2	2			2
10	2	2	1	1	3	0	2	2	1		5	3
10	2	1	2	1	3		2	4	1	1	5	0	0.4												2
8	2	2	1	1	3	0	2	2	1		5	3
7	2	1	2	1	3		2	4	1	1	5	0	0.3												2
13	3	2	1	1	3	0	1	4	1		5	0	0.3
12	3	1	2	1	3		1	4	1	1	12	0	0.3												2
11	3	2	1	1	3	0	1	4	0		5	0	0.3
10	2	1	2	1	3		1	4	0	1	12	0	0.3												2
9	2	2	1	1	3	0	1	4	0		5	0	0.2
9	2	1	2	1	3		1	4	0	1	5	0	0.3												2
15	4	2	1	1	3	0	2	2	0		10	3
14	4	1	2	1	3		2	4	0	0	10	0	0.3												2
15	4	2	1	1	3	0	1	4	1		10	0	0.2
15	4	1	2	1	3		1	4	1	0	10	0	0.2												2
6	2	2	1	1	3	0	1	4	0		13	0	0.2
5	1	1	2	1	3		1	4	0	1	13	0	0.4												2
13	3	2	1	1	3	0	1	4	1		2	0	0.4
12	3	1	2	1	3		1	4	1	1	2	0	0.2												2
13	3	2	1	1	3	0	1	4	1		1	0	0.2
13	3	1	2	1	3		1	4	1	1	1	0	0.2												2
12	3	2	1	1	3	0	1	4	0		1	0	0.3
11	3	1	2	1	3		1	4	0	1	1	0	0.2												2
7	2	2	1	1	3	0	1	4	0		1	0	0.1
7	2	1	2	1	3		1	4	0	1	1	0	0.2												2
9	2	2	1	1	3	0	1	4	0		1	0	0.3
8	2	1	2	1	3		1	4	0	1	1	0	0.2												2
3	1	2	1	1	3	0	1	4	1		7	0	0.3
3	1	1	2	1	3		1	4	1	1	7	0	0.2												2
4	1	2	1	1	3	0	1	4	0		7	0	0.2
4	1	1	2	1	3		1	4	0	1	7	0	0.4												2
7	2	2	1	1	3	3	2	3	1		7	3
6	2	1	2	1	3		2	3	1	1	7	3	0.1												2
9	2	2	1	1	3	0	2	2	1		7	3
9	2	1	2	1	3		2	4	1	1	7	0	0.2												2
7	2	2	1	1	3	0	1	4	0		1	0	0.2
6	2	1	2	1	3		1	4	0	1	1	0	0.3												2
10	2	2	1	1	3	3	2	2	1		6	0	0.2
10	2	1	2	1	3		2	1	1	1	6	3	0.3												2
9	2	2	1	1	3	0	1	4	0		7	0	0.2
8	2	1	2	1	3		1	4	0	1	7	0	0.1												2
15	4	2	1	1	3	0	1	4	0		10	0	0.3
14	4	1	2	1	3		1	4	0	0	10	0	0.3												2
6	2	2	1	1	3	0	1	4	1		1	0	0.2
6	2	1	2	1	3		1	4	1	1	1	0	0.3												2
12	3	2	1	1	3	0	1	4	0		13	0	0.2
12	3	1	2	1	3		1	4	0	1	13	0	0.2												2
16	4	2	1	1	3	0	1	4	0		13	1	5.8	1	11	1	2		2			1	3	2	2																	1	1		2	2	1		2
16	4	1	2	1	3		1	4	0	1	13	0	0.3												2
12	3	2	1	1	3	3	2	3	0		7	3
11	3	1	2	1	3		2	3	0	1	7	3													2
8	2	2	1	1	3	0	1	4	1		8	0	0.7
8	2	1	2	1	3		1	4	1	1	8	0	0.8												2
12	3	2	1	1	3	0	1	4	0		13	0	0.3
12	3	1	2	1	3		1	4	0	0	13	0	0.3												2
7	2	2	1	1	3	0	1	4	0		6	0	0.3
6	2	1	2	1	3		1	4	0	1	6	0	0.4												2
9	2	2	1	1	3	0	1	4	0		6	0	0.4
8	2	1	2	1	3		1	4	0	1	6	0	0.3												2
13	3	2	1	1	3	0	1	4	1		1	0	0.2
13	3	1	2	1	3		1	4	1	1	1	0	0.3												2
5	1	2	1	1	3	0	2	2	0		6	3
4	1	1	2	1	3		2	4	0	1	6	0	0.2												2
10	2	2	1	1	3	0	1	4	1		1	1	14.3	2			1	13	2			2			2																	2			2	1	1		1
10	2	1	2	1	3		1	4	1	1	1	0	0.2												2
6	2	2	1	1	3	0	1	4	1		4	0	0.3
6	2	1	2	1	3		1	4	1	1	4	0	0.3												2
13	3	2	1	1	3	0	1	4	1		12	0	0.2
13	3	1	2	1	3		1	4	1	0	12	0	0.2												2
13	3	2	1	1	3	0	1	4	0		3	0	0.2
13	3	1	2	1	3		1	4	0	1	3	0	0.3												2
7	2	2	1	1	3	0	1	4	0		2	0	0.4
6	2	1	2	1	3		1	4	0	1	3	0	0.3												2
7	2	2	1	1	3	0	1	4	1		7	0	0.1
6	2	1	2	1	3		1	4	1	1	7	0	0.2												2
11	3	2	1	1	3	0	1	4	0		7	0	0.3
10	2	1	2	1	3		1	4	0	1	7	0	0.2												2
10	2	2	1	1	3	0	1	4	0		7	0	0.2
10	2	1	2	1	3		1	4	0	1	7	0	0.4												2
11	3	2	1	1	3	0	1	4	0		12	1	1.3																																0
10	2	1	2	1	3		1	4	0	1	12	0	0.4												2
8	2	2	1	1	3	0	1	4	0		1	0	0.2
8	2	1	2	1	3		1	4	0	1	1	0	0.2												2
10	2	2	1	1	3	0	1	4	1		2	0	0.2
9	2	1	2	1	3		1	4	1	1	3	0	0.3												2
8	2	2	1	1	3	1	1	4	1		1	1	7.6	1	10	2	1	1	1	9	2	1	9	1	1	1	2	1	1	1	1	2	2	2	2	2	2	2	2	1	2	2			2		1	14	1
8	2	1	2	1	3		1	4	1	1	1	1	6.6	2			1	1	2			2			1	1	1	1	1	1	1	2	2	2	2	2	2	2	2	1	2	2			2
18	4	2	1	1	3	0	1	4	1		10	1	2.2	2			2		2			2			2																	2			2	1	1		1
17	4	1	2	1	3		1	4	1	0	10	0	0.3												2
14	4	2	1	1	3	0	1	4	1		10	0	0.4
13	3	1	2	1	3		1	4	1	0	10	0	0.5												2
9	2	2	1	1	3	0	1	4	1		7	0	0.2
9	2	1	2	1	3		1	4	1	1	7	0	0.5												2
12	3	2	1	1	3	0	1	4	1		7	0	0.3
12	3	1	2	1	3		1	4	1	1	7	0	0.5												2
15	4	2	1	1	3	0	1	4	0		10	0	0.2
14	4	1	2	1	3		1	4	0	1	10	0	0.3												2
9	2	2	1	1	3	0	1	4	0		7	0	0.2
9	2	1	2	1	3		1	4	0	1	7	0	0.3												2
8	2	2	1	1	3	1	1	4	1		13	1	3.6	2			1	3	1	12	2	2			1	3	1	2	2	2	2	2	2	2	2	2	2	2	1	2	2	2			2	2	1	14	2
7	2	1	2	1	3		1	4	1	1	13	1	3.4	2			1	3	2			2			1		1	2	2	2	2	2	2	2	2	2	2	2	1	2	2	2			2
4	1	2	1	1	3	0	1	4	1		13	0	0.2
4	1	1	2	1	3		1	4	1	1	13	0	0.2												2
10	2	2	1	1	3	0	2	2	1		4	3
9	2	1	2	1	3		2	4	1	1	4	0	0.3												2
15	4	2	1	1	3	0	1	4	0		11	0	0
15	4	1	2	1	3		1	4	0	0	11	0	0.3												2
12	3	2	1	1	3	1	1	4	1		1	1																																	2
12	3	1	2	1	3		1	4	1	1	1	1	3.3	2			1	3	2			2			1	2	1	2	2	2	2	2	2	2	2	2	2	2	2	2	2	2			2
18	4	2	1	1	3	0	1	4	0		13	0	0.5
18	4	1	2	1	3		1	4	0	1	13	0	0.3												2
9	2	2	1	1	3	1	1	4	1		4	1	4	1	13	2	1	3	1	9	2	2			2		2	2	2	2	2	2	2	2	2	2	2	2	2	2	2	2			2		1	14	2
9	2	1	2	1	3		1	4	1	1	4	1	3.4	2			1	3	2			2			1	8	2	2	2	2	1	2	2	2	2	2	2	2	2	2	2	2			2
8	2	2	1	1	3	0	2	2	0		1	3
8	2	1	2	1	3		2	4	0	1	1	0	0.2												2
9	2	2	1	1	3	0	1	4	0		13	0	0.1
8	2	1	2	1	3		1	4	0	1	13	0	0.2												2
11	3	2	1	1	3	0	1	4	1		5	0	0.5
11	3	1	2	1	3		1	4	1	0	5	0	0.2												2
6	2	2	1	1	3	0	1	4	1		13	0	0.2
6	2	1	2	1	3		1	4	1	1	13	0	0.2												2
9	2	2	1	1	3	0	1	4	0		13	0	0.2
8	2	1	2	1	3		1	4	0	1	13	0	0.2												2
13	3	2	1	1	3	0	1	4	0		12	0	0.3
13	3	1	2	1	3		1	4	0	1	12	0	0.2												2
15	4	2	1	1	3	0	1	4	0		10	0	0.3
14	4	1	2	1	3		1	4	0	0	10	0	0.2												2
6	2	2	1	1	3	0	1	4	0		6	0	0.2
5	1	1	2	1	3		1	4	0	1	6	0	0.2												2
7	2	2	1	1	3	0	1	4	1		9	0	0.3
7	2	1	2	1	3		1	4	1	1	9	0	0.3												2
8	2	2	1	1	3	3	2	2	1		1	0	0.2
8	2	1	2	1	3		2	1	1	1	1	3	0.2												2
8	2	2	1	1	3	0	1	4	0		5	0	0.1
7	2	1	2	1	3		1	4	0	1	5	0	0.3												2
10	2	2	1	1	3	0	1	4	0		6	0	0.4
9	2	1	2	1	3		1	4	0	1	6	0	0.4												2
11	3	2	1	1	3	0	1	4	1		1	0	0.2
10	2	1	2	1	3		1	4	1	1		0	0.2												2
9	2	2	1	1	3	0	1	4	0		1	0	0.3
9	2	1	2	1	3		1	4	0	1	1	0	0.2												2
9	2	2	1	1	3	3	2	2	0		1	0	0.2
8	2	1	2	1	3		2	1	0	1	1	3													2
6	2	2	1	1	3	0	1	4	0		1	0	0.4
6	2	1	2	1	3		1	4	0	1	1	0	0.3												2
9	2	2	1	1	3	1	1	4	1		1	1	1.6																																2
9	2	1	2	1	3		1	4	1	1	1	1	2.5	2			2		2			2			1	1	1	2	2	1	1	2	2	2	2	2	2	2	2	1	2	2			2
7	2	2	1	1	3	0	1	4	0		2	0	0.3
7	2	1	2	1	3		1	4	0	1	3	0	0.4												2
11	3	2	1	1	3	0	1	4	1		3	1	11.1	1	5	1	1	13	2			1			2																				2	1	1		2
11	3	1	2	1	3		1	4	1	1	3	0	0.3												2
10	2	2	1	1	3	0	2	2	1		2	3
10	2	1	2	1	3		2	4	1	1	3	0	0.3												2
7	2	2	1	1	3	0	1	4	0		1	0	0.1
7	2	1	2	1	3		1	4	0	1	1	0	0.2												2
9	2	2	1	1	3	3	2	2	0		1	0	0.2
9	2	1	2	1	3		2	1	0	1	1	3													2
9	2	2	1	1	3	0	1	4	1		7	0	0.4
9	2	1	2	1	3		1	4	1	1	7	0	0.6												2
7	2	2	1	1	3	0	1	4	1		1	0	0.2
6	2	1	2	1	3		1	4	1	1	1	0	0.2												2
12	3	2	1	1	3	0	1	4	1		1	0	0.2
12	3	1	2	1	3		1	4	1	1	1	0	0.2												2
9	2	2	1	1	3	0	1	4	1		1	0	0.2
9	2	1	2	1	3		1	4	1	1	1	0	0.2												2
8	2	2	1	1	3	0	1	4	1		7	1	12.1	2			2		2			1	9	2	2																				2	1	1		2
8	2	1	2	1	3		1	4	1	1	7	0	0.2												2
3	1	2	1	1	3	0	1	4	1		7	0	0.2
3	1	1	2	1	3		1	4	1	1	7	0	0.2												2
12	3	2	1	1	3	0	1	4	0		1	0	0.3
12	3	1	2	1	3		1	4	0	1	1	0	0.3												2
13	3	2	1	1	3	0	1	4	1		1	0	0.2
13	3	1	2	1	3		1	4	1	1	1	0	0.2												2
14	4	2	1	1	3	0	1	4	1		11	0	0.2
14	4	1	2	1	3		1	4	1	0	11	0	0.3												2
13	3	2	1	1	3	0	1	4	0		7	0	0.1
13	3	1	2	1	3		1	4	0	1	7	0	0.2												2
10	2	2	1	1	3	0	1	4	1		7	0	0.2
10	2	1	2	1	3		1	4	1	1	7	0	0.3												2
11	3	2	1	1	3	3	2	2	1		5	0	0.3
10	2	1	2	1	3		2	1	1	1	5	3	0.3												2
8	2	2	1	1	3	0	1	4	1		5	0	0.2
8	2	1	2	1	3		1	4	1	1	5	0	0.3												2
12	3	2	1	1	3	0	2	4	0		8	2	1.1																																2
11	3	1	2	1	3		2	4	0	1	8	0	0.2												2
6	2	2	1	1	3	0	1	4	1		1	0	0.1
6	2	1	2	1	3		1	4	1	1	1	0	0.2												2
10	2	2	1	1	3	0	1	4	0		13	0	0.6
9	2	1	2	1	3		1	4	0	1		0	0.3												2
16	4	2	1	1	3	0	1	4	0		10	0	0.2
15	4	1	2	1	3		1	4	0	0	7	0	0.3												2
11	3	2	1	1	3	0	1	4	0		2	0	0.5
10	2	1	2	1	3		1	4	0	1	3	0	0.3												2
10	2	2	1	1	3	0	1	4	0		2	0	0.2
9	2	1	2	1	3		1	4	0	1	3	0	0.2												2
7	2	2	1	1	3	0	1	4	0		7	0	0.3
7	2	1	2	1	3		1	4	0	1	7	0	0.2												2
10	2	2	1	1	3	0	1	4	0		7	0	0.1
10	2	1	2	1	3		1	4	0	1	7	0	0.3												2
15	4	2	1	1	3	0	1	4	1		11	0	0
15	4	1	2	1	3		1	4	1	0	11	0	0.2												2
10	2	2	1	1	3	0	1	4	0		6	0	0
10	2	1	2	1	3		1	4	0	1	6	0	0.3												2
14	4	2	1	1	3	0	1	4	1		13	1	3	1	12	2	2		1	11	1	1	9	2	1			1		1															2	1	2		2
14	4	1	2	1	3		1	4	1	1	13	0	0.2												2
17	4	2	1	1	3	0	1	4	1		13	0	0.3
17	4	1	2	1	3		1	4	1	1	13	0	0.3												2
7	2	2	1	1	3	1	1	4	0		7	1	5.5	2			1	12	2			1	5	1	1	12	1		2	1	1									2	2				2	1	1		2
6	2	1	2	1	3		1	4	0	1	7	1	5.1	2			1		1	8	2	2			1	3	1	2	2	2	2	2	2	2	2	2	2	2	2	2	2	1	1		2
3	1	2	1	1	3	1	1	4	1		7	1	3.9	2			1	12	2			2			1	12	1			1										2	2				2	1	1		2
3	1	1	2	1	3		1	4	1	1	7	1	6.4	2			1	3	1	8	2	2			1	3	1	2	2	2	2	2	2	2	2	2	2	2	2	2	2	1	1		2
16	4	2	1	1	3	0	1	4	1		11	0	0.1
16	4	1	2	1	3		1	4	1	0	11	0	0.2												2
13	3	2	1	1	3	0	1	4	0		1	0	0.2
12	3	1	2	1	3		1	4	0	0	1	0	0.2												2
7	2	2	1	1	3	0	1	4	0		6	0	0.2
7	2	1	2	1	3		1	4	0	1	6	0	0.3												2
12	3	2	1	1	3	0	1	4	0		7	1		1	10	2	2		2	12	2	2			2		2	2	2	2	2	2	2	2	2	2	2	2	2	2	2	2			2	1	1	13	1
12	3	1	2	1	3		1	4	0		7	0	0.3
17	4	2	1	1	3	1	1	4	0		10	1	2.6	2			2		1	9	2	2			1	1	1	1	2	2	2	2	2	2	1	2	2	2	2	2	2	2			2	1	1	10	2
16	4	1	2	1	3		1	4	0	1	10	1	3.6	2			2		2			2			1	2	1	1	2	2	2	1	2	2	1	2	2	2	2	2	2	2			2
7	2	2	1	1	3	0	1	4	1		4	1	2.6	1	6	2	2		1	12	1	2			2		2	2	2	2	2	2	2	2	2	2	2	2	2	2	2	2			1	1	1	14	2
6	2	1	2	1	3		1	4	1	1	7	0	0.2												2
9	2	2	1	1	3	0	1	4	1		9	0	0.3
9	2	1	2	1	3		1	4	1	1	9	0	0.2												2
6	2	2	1	1	3	0	1	4	0		9	0	0.2
6	2	1	2	1	3		1	4	0	1	9	0	0.1												2
15	4	2	1	1	3	0	1	4	1		11	0	0.4
15	4	1	2	1	3		1	4	1	0	11	0	0.5												2
11	3	2	1	1	3	0	1	4	0		5	0	0.5
11	3	1	2	1	3		1	4	0	1	5	0	0.3												2
12	3	2	1	1	3	0	1	4	0		7	0	0.3
11	3	1	2	1	3		1	4	0	1	7	0	0.2												2
15	4	2	1	1	3	1	1	4	1		13	1	5.1	2			1	12	2			2			2																				2	1	1		2
15	4	1	2	1	3		1	4	1	1	13	1	4.8	2			1	3	2			2			2		2	2	2	2	2	2	2	2	2	2	2	2	2	2	2	2			2
18	4	2	1	1	3	3	2	2	1		13	0	0.3
17	4	1	2	1	3		2	1	1	1	13	3	0.3												2
14	4	2	1	1	3	0	1	4	0		10	0	0.1
14	4	1	2	1	3		1	4	0	0	10	0	0.2												2
7	2	2	1	1	3	0	1	4	1		4	0	0.2
6	2	1	2	1	3		1	4	1	1	4	0	0.2												2
10	2	2	1	1	3	0	1	4	1		7	0	0.3
10	2	1	2	1	3		1	4	1	1	7	0	0.4												2
7	2	2	1	1	3	0	2	2	1		8	3
7	2	1	2	1	3		2	4	1	1	8	0	0.2												2
8	2	2	1	1	3	0	1	4	0		4	1	4.9																																1
7	2	1	2	1	3		1	4	0		4	0	0.2
16	4	2	1	1	3	0	1	4	1		11	0	0
15	4	1	2	1	3		1	4	1	0	11	0	0.3												2
17	4	2	1	1	3	0	1	4	0		11	0	0.1
17	4	1	2	1	3		1	4	0	0	11	0	0.3												2
12	3	2	1	1	3	0	1	4	1		12	0	0.4
12	3	1	2	1	3		1	4	1	1	12	0	0.5												2
13	3	2	1	1	3	0	1	4	0		3	0	0.2
13	3	1	2	1	3		1	4	0	1	3	0	0.2												2
11	3	2	1	1	3	0	1	4	0		12	1	7.1	1	12	1	1		1	11	1	1	9	2	2																				2	1	1		2
11	3	1	2	1	3		1	4	0	1	12	0	0.2												2
8	2	2	1	1	3	3	2	2	0		5	1	7.7	1	12	1	1		1	11	1	1	9	2	1	11	1						1												2	1	1		2
8	2	1	2	1	3		2	1	0	1	5	3													2
9	2	2	1	1	3	0	1	4	1		1	1	9.4	1	10	1	1	10	1	10	1	1	9	2	1	11	2	2	2	2	2	2	2	2	2	2	2	2	2	2	2	2			2	1	1	14	1
8	2	1	2	1	3		1	4	1	1	1	0	0.3												2
9	2	2	1	1	3	0	1	4	1		1	1	7.8	1	10	1	1	10	1	10	2	1	9	2	2		2	2	2	2	2	2	2	2	2	2	2	2	2	2	2	2			2	1	1	14	1
8	2	1	2	1	3		1	4	1	1	1	0	0.3												2
12	3	2	1	1	3	0	2	2	1		8	3
11	3	1	2	1	3		2	4	1	1	8	0	0.5												2
12	3	2	1	1	3	0	1	4	0		7	0	0.3
12	3	1	2	1	3		1	4	0	1	7	0	0.3												2
7	2	2	1	1	3	0	1	4	1		2	0	0.4
7	2	1	2	1	3		1	4	1	1	2	0	0.2												2
17	4	2	1	1	3	0	1	4	1		11	0	0
16	4	1	2	1	3		1	4	1	0	11	0	0.2												2
17	4	2	1	1	3	0	1	4	1		11	0	0.1
16	4	1	2	1	3		1	4	1	0	11	0	0.2												2
13	3	2	1	1	3	0	1	4	0		2	0	0.3
12	3	1	2	1	3		1	4	0	1	2	0	0.3												2
12	3	2	1	1	3	0	1	4	0		1	0	0.2
12	3	1	2	1	3		1	4	0	1	1	0	0.1												2
10	2	2	1	1	3	0	1	4	0		1	0	0.2
10	2	1	2	1	3		1	4	0	1	1	0	0.2												2
11	3	2	1	1	3	0	1	4	1		5	0	0.2
11	3	1	2	1	3		1	4	1	1	5	0	0.2												2
9	2	2	1	1	3	0	1	4	0		5	0	0.2
9	2	1	2	1	3		1	4	0	1	5	0	0.2												2
17	4	2	1	1	3	0	1	4	0		11	0	0.3
17	4	1	2	1	3		1	4	0	0	11	0	0.4												2
11	3	2	1	1	3	0	1	4	0		3	1	8.6	2			2		1	10	2	1	9	2	1	10	1	2	2	2	2	2	2	2	2	2	2	2	2	2	2	2			2	1	1	14	1
11	3	1	2	1	3		1	4	0	1	3	0	0.3												2
9	2	2	1	1	3	0	1	4	1		5	0	0.1
9	2	1	2	1	3		1	4	1	1	5	0	0.2												2
9	2	2	1	1	3	3	2	2	0		4	0	0.2
9	2	1	2	1	3		2	1	0	1	7	3													2
11	3	2	1	1	3	0	2	2	0		13	3
10	2	1	2	1	3		2	4	0	1	13	0	0.2												2
10	2	2	1	1	3	0	1	4	0		5	1	15.3	2			2		1	12	2	1	9	2	2		2	2	2	2	2	2	2	2	2	2	2	2	2	2	2	1	2	8	2	1	1	14	2
10	2	1	2	1	3		1	4	0	1	5	0	0.4												2
12	3	2	1	1	3	0	1	4	1		5	1	15.6	1	11	2	2		1	12	2	1	9	2	2		2	2	2	2	2	2	2	2	2	2	2	2	2	2	2	1	2	8	2	1	1	11	2
12	3	1	2	1	3		1	4	1	1	5	0	0.3												2
12	3	2	1	1	3	0	1	4	0		12	0	0.3
12	3	1	2	1	3		1	4	0	1	12	0	0.3												2
10	2	2	1	1	3	3	2	3	0		5	3
9	2	1	2	1	3		2	3	0	1	5	3													2
13	3	2	1	1	3	0	2	2	1		5	3
13	3	1	2	1	3		2	4	1	1	5	0	0.2												2
8	2	2	1	1	3	0	1	4	0		5	0	0.1
8	2	1	2	1	3		1	4	0	1	5	0	0.2												2
6	2	2	1	1	3	0	1	4	0		5	0	0.3
5	1	1	2	1	3		1	4	0	1	5	0	0.3												2
5	1	2	1	1	3	0	1	4	0		7	0	0.2
5	1	1	2	1	3		1	4	0	1	7	0	0.2												2
10	2	2	1	1	3	0	1	4	0		6	0	0.4
10	2	1	2	1	3		1	4	0	1		0	0.3												2
11	3	2	1	1	3	0	2	2	0		7	3
11	3	1	2	1	3		2	4	0	1	7	0	0.4												2
10	2	2	1	1	3	3	2	2	0		1	0	0.4
9	2	1	2	1	3		2	1	0	1	1	3													2
10	2	2	1	1	3	0	2	2	0		8	3		2			2		1	11	2	2			2																2	2	2		2	2	1		2
10	2	1	2	1	3		2	4	0	1	8	0	0.3												2
7	2	2	1	1	3	0	1	4	1		4	0	0.2
7	2	1	2	1	3		1	4	1	1	4	0	0.2												2
12	3	2	1	1	3	0	1	4	0		1	0	0.2
11	3	1	2	1	3		1	4	0	1	1	0	0.3												2
17	4	2	1	1	3	0	1	4	0		11	1	2.15	1	11	1	1	11	1	11	1	1	9	2	1	11	1	1												2	2				2	1	2		2
16	4	1	2	1	3		1	4	0	0	11	0	0.2												2
15	4	2	1	1	3	0	1	4	0		10	0	0.1
14	4	1	2	1	3		1	4	0	1	10	0	0.3												2
17	4	2	1	1	3	0	1	4	0		10	0	0.1
17	4	1	2	1	3		1	4	0	1	10	0	0.2												2
10	2	2	1	1	3	0	1	4	0		7	0	0.2
10	2	1	2	1	3		1	4	0	1	7	0	0.4												2
8	2	2	1	1	3	0	2	2	0		5	3
8	2	1	2	1	3		2	4	0	1	5	0	0.2												2
8	2	2	1	1	3	0	2	2	1		5	3
8	2	1	2	1	3		2	4	1	1	5	0	0.3												2
6	2	2	1	1	3	0	1	4	1		13	0	0.3
5	1	1	2	1	3		1	4	1	1	13	0	0.2												2
12	3	2	1	1	3	0	1	4	0		2	0	0.2
11	3	1	2	1	3		1	4	0	1	1	0	0.3												2
12	3	2	1	1	3	0	1	4	1		12	0	0.3
12	3	1	2	1	3		1	4	1	1	12	0	0.2												2
11	3	2	1	1	3	0	1	4	1		2	0	0.2
10	2	1	2	1	3		1	4	1	1	3	0	0.2												2
6	2	2	1	1	3	0	1	4	0		5	0	0.1
5	1	1	2	1	3		1	4	0	1	5	0	0.3												2
6	2	2	1	1	3	0	1	4	0		5	0	0.2
5	1	1	2	1	3		1	4	0	1	5	0	0.4												2
9	2	2	1	1	3	0	1	4	1		7	0	0.2
8	2	1	2	1	3		1	4	1	1	7	0	0.2												2
9	2	2	1	1	3	0	1	4	1		1	0	0.3
8	2	1	2	1	3		1	4	1	1	1	0	0.3												2
12	3	2	1	1	3	0	1	4	1		1	0	0.2
11	3	1	2	1	3		1	4	1	1	1	0	0.4												2
9	2	2	1	1	3	0	1	4	1		13	0	0.3
8	2	1	2	1	3		1	4	1	1	13	0	0.3												2
11	3	2	1	1	3	0	1	4	0		13	0	0.3
11	3	1	2	1	3		1	4	0	1	5	0	0.2												2
13	3	2	1	1	3	0	2	2	1		7	3
12	3	1	2	1	3		2	4	1	1	7	0	0.3												2
6	2	2	1	1	3	0	2	2	0		4	3
6	2	1	2	1	3		2	4	0	1	4	0	0.3												2
11	3	2	1	1	3	0	1	4	0		7	1	17.6	1	11	1	2		1	11	1	2			1	11	2	2	2	2	2	2	2	2	2	2	2	2	2	2	2	2			0	1	1		1
11	3	1	2	1	3		1	4	0	1	7	0	0.3												2
14	4	2	1	1	3	3	2	2	0		1	0	0.3
13	3	1	2	1	3		2	1	0	1	1	3													2
9	2	2	1	1	3	0	1	4	1		5	0	0.3
9	2	1	2	1	3		1	4	1	1	5	0	0.2												2
16	4	2	1	1	3	0	1	4	0		11	0	0.1
16	4	1	2	1	3		1	4	0	0	11	0	0.2												2
7	2	2	1	1	3	0	1	4	1		2	0	0.2
6	2	1	2	1	3		1	4	1	1	2	0	0.2												2
13	3	2	1	1	3	0	1	4	0		12	0	0.2
12	3	1	2	1	3		1	4	0	1	12	0	0.2												2
8	2	2	1	1	3	0	1	4	0		3	0	0.2
7	2	1	2	1	3		1	4	0	1	3	0	0.2												2
13	3	2	1	1	3	0	1	4	1		12	0	0.2
13	3	1	2	1	3		1	4	1	1	12	0	0.3												2
15	4	2	1	1	3	0	1	4	0		11	0	0.3
14	4	1	2	1	3		1	4	0	0	11	0	0.2												2
15	4	2	1	1	3	0	1	4	1		10	0	0.2
15	4	1	2	1	3		1	4	1	0	10	0	0.4												2
7	2	2	1	1	3	0	1	4	1		1	0	0.4
7	2	1	2	1	3		1	4	1	1	1	0	0.2												2
9	2	2	1	1	3	0	1	4	0		7	0	0.6
9	2	1	2	1	3		1	4	0	1	7	0	0.3												2
6	2	2	1	1	3	0	1	4	1		7	0	0.2
6	2	1	2	1	3		1	4	1	1	7	0	0.2												2
12	3	2	1	1	3	0	1	4	0		7	0	0.2
12	3	1	2	1	3		1	4	0	1	7	0	0.2												2
13	3	2	1	1	3	0	1	4	1		12	0	0.1
13	3	1	2	1	3		1	4	1	1	12	0	0.2												2
9	2	2	1	1	3	0	2	2	0		2	3
8	2	1	2	1	3		2	4	0	1	2	0	0.2												2
11	3	2	1	1	3	0	1	4	1		1	0	0.1
11	3	1	2	1	3		1	4	1	1	1	0	0.2												2
7	2	2	1	1	3	0	1	4	0		1	0	0.2
7	2	1	2	1	3		1	4	0	0	1	0	0.2												2
10	2	2	1	1	3	0	1	4	0		1	1	13.2	2			2		2			1	9	2	2		2	2	2	2	2	2	2	2	2	2	2	2	2	2	2	2			2	1	1	14	2
9	2	1	2	1	3		1	4	0	0	1	0	0.3												2
14	4	2	1	1	3	3	2	2	1		13	0	0.3
13	3	1	2	1	3		2	1	1	1	13	3	0.4												2
12	3	2	1	1	3	3	2	2	1		13	0	0.4
11	3	1	2	1	3		2	1	1	1	13	3	0.3												2
9	2	2	1	1	3	0	1	4	0		7	0	0.1
9	2	1	2	1	3		1	4	0		7	0	0.3
7	2	2	1	1	3	0	1	4	0		2	0	0.3
7	2	1	2	1	3		1	4	0	1	2	0	0.2												2
7	2	2	1	1	3	0	1	4	0		1	0	0.1
7	2	1	2	1	3		1	4	0	1	1	0	0.2												2
13	3	2	1	1	3	0	1	4	1		12	1	14.4	1	11	1	1	11	1	11	1	1	9	2	1	11	1	1	1	1	1	2	2	1	1	1	1	1	2	2	2	2			2	1	1	14	2
12	3	1	2	1	3		1	4	1	1	12	0	0.3												2
7	2	2	1	1	3	0	2	2	1		1	3
7	2	1	2	1	3		2	4	1	1	1	0	0.2												2
9	2	2	1	1	3	0	1	4	1		2	0	0.3
8	2	1	2	1	3		1	4	1	1	1	0	0.2												2
17	4	2	1	1	3	0	1	4	0		11	0	0.2
17	4	1	2	1	3		1	4	0	0	11	0	0.3												2
16	4	1	2	1	3		1	4	0	0	11	0	0.2												2
16	4	2	1	1	3	0	1	4	0		11	0	0.1
14	4	2	1	1	3	0	1	4	1		11	0	0.3
13	3	1	2	1	3		1	4	1	0	11	0	0.2												2
8	2	2	1	1	3	0	1	4	1		5	0	0.1
7	2	1	2	1	3		1	4	1	1	5	0	0.2												2
16	4	2	1	1	3	0	1	4	1		10	0	0.2
15	4	1	2	1	3		1	4	1	0	10	0	0.3												2
13	3	2	1	1	3	3	2	2	1		1	0	0.7
12	3	1	2	1	3		2	1	1	1	1	3	0.7												2
15	4	2	1	1	3	0	1	4	0		11	1	5.27	2			2		2			1	9	2	2		2	2	2	2	2	2	2	2	2	2	2	2	2	2	2	2			0	1	1	11	2
15	4	1	2	1	3		1	4	0	0	11	0	0.8												2
13	3	2	1	1	3	0	1	4	1		1	1	14																																0
13	3	1	2	1	3		1	4	1	1	1	0	0.2												2
6	2	2	1	1	3	0	1	4	1		2	0	0.3
6	2	1	2	1	3		1	4	1	1	3	0	0.3												2
6	2	2	1	1	3	0	1	4	0		5	0	0.1
6	2	1	2	1	3		1	4	0	1	5	0	0.2												2
8	2	2	1	1	3	0	1	4	0		7	0	0.2
7	2	1	2	1	3		1	4	0	1	7	0	0.2												2
7	2	2	1	1	3	0	1	4	1		1	0	0.4
7	2	1	2	1	3		1	4	1	1	1	0	0.4												2
11	3	2	1	1	3	0	1	4	1		13	0	0.3
11	3	1	2	1	3		1	4	1	1	13	0	0.3												2
9	2	2	1	1	3	0	1	4	0		13	0	0.3
9	2	1	2	1	3		1	4	0	1	13	0	0.2												2
13	3	2	1	1	3	0	1	4	1		2	0	0.2
13	3	1	2	1	3		1	4	1	1	2	0	0.3												2
8	2	2	1	1	3	0	1	4	1		1	0	0.3
7	2	1	2	1	3		1	4	1	1	1	0	0.3												2
8	2	2	1	1	3	0	1	4	0		6	0	0.4
7	2	1	2	1	3		1	4	0	1	7	0	0.2												2
6	2	2	1	1	3	0	1	4	0		6	0	0.3
6	2	1	2	1	3		1	4	0	1	6	0	0.2												2
12	3	2	1	1	3	0	1	4	1		2	0	0.4
11	3	1	2	1	3		1	4	1	1	2	0	0.3												2
14	4	2	1	1	3	0	1	4	0		12	0	0.1
13	3	1	2	1	3		1	4	0	1	12	0	0.3												2
9	2	2	1	1	3	3	2	2	1		7	0	0.1
9	2	1	2	1	3		2	1	1	1	7	3	0.2												2
7	2	2	1	1	3	0	1	4	0		7	0	0.1
7	2	1	2	1	3		1	4	0	1	7	0	0.1												2
10	2	2	1	1	3	0	1	4	0		6	0	0.2
9	2	1	2	1	3		1	4	0	1	6	0	0.2												2
6	2	2	1	1	3	3	2	2	1		5	1	14.5	2			1	2	2			1	9	0	1	2	1	1	1	1	2	2	2	2	2	2	2	2	2	1	2	2			2	1	1	14	2
5	1	1	2	1	3		2	1	1	1	5	3	0.2												2
11	3	2	1	1	3	0	1	4	1		12	0	0.4
10	2	1	2	1	3		1	4	1	1	12	0	0.3												2
8	2	2	1	1	3	0	1	4	0		9	0	0.3
7	2	1	2	1	3		1	4	0	1	9	0	0.3												2
10	2	2	1	1	3	0	1	4	1		6	1	5.4	1	3	1	1	3	1	11	2	2			2		2	2	2	2	2	2	2	2	2	2	2	2	2	2	2	2			2	1	1	14	1
9	2	1	2	1	3		1	4	1	1	6	0	0.2												2
7	2	2	1	1	3	0	1	4	0		8	0	0.3
7	2	1	2	1	3		1	4	0	1	8	0	0.2												2
6	2	2	1	1	3	0	1	4	1		1	0	0.3
6	2	1	2	1	3		1	4	1	1	1	0	0.3												2
7	2	2	1	1	3	0	1	4	1		8	1	3.4	1	10	1	1	10	2			1	9	2	2		2	2	2	2	2	2	2	2	2	2	2	2	2	2	2	2			2	1	1	14	2
7	2	1	2	1	3		1	4	1	0	8	0	0.2												2
5	1	2	1	1	3	0	1	4	0		2	0	0.1
5	1	1	2	1	3		1	4	0	1	2	0	0.1												2
8	2	2	1	1	3	0	1	4	0		2	0	0.1
8	2	1	2	1	3		1	4	0	1	2	0	0.1												2
14	4	2	1	1	3	0	1	4	0		10	0	0.3
13	3	1	2	1	3		1	4	0	1	10	0	0.3												2
14	4	2	1	1	3	0	1	4	0		10	1	2.3	1	11	2	2		2			1	9	2	2		2	2	2	2	2	2	2	2	1	2	2	2	2	2	2	2			2	1	1	14	2
13	3	1	2	1	3		1	4	0	1	10	0	0.3												2
15	4	2	1	1	3	0	1	4	0		10	0	0.3
15	4	1	2	1	3		1	4	0	1	10	0	0.3												2
8	2	2	1	1	3	0	1	4	1		1	0	0.4
8	2	1	2	1	3		1	4	1	1	1	0	0.2												2
13	3	2	1	1	3	0	1	4	1		2	0	0.2
13	3	1	2	1	3		1	4	1	1	2	0	0.2												2
9	2	2	1	1	3	0	1	4	1		2	0	0.2
8	2	1	2	1	3		1	4	1	1	2	0	0.2												2
14	4	2	1	1	3	0	1	4	1		12	0	0.2
14	4	1	2	1	3		1	4	1	1	12	0	0.3												2
9	2	2	1	1	3	0	1	4	0		8	0	0.2
8	2	1	2	1	3		1	4	0	1	8	0	0.2												2
6	2	2	1	1	3	0	1	4	1		1	0	0.3
5	1	1	2	1	3		1	4	1	1	1	0	0.2												2
6	2	2	1	1	3	0	1	4	1		1	0	0.3
5	1	1	2	1	3		1	4	1	1	1	0	0.2												2
7	2	2	1	1	3	0	1	4	1		4	0	0.2
7	2	1	2	1	3		1	4	1	1	4	0	0.3												2
9	2	2	1	1	3	0	1	4	1		1	0	0.2
8	2	1	2	1	3		1	4	1	1	1	0	0.2												2
9	2	2	1	1	3	0	1	4	0		1	0	0.3
8	2	1	2	1	3		1	4	0	1	1	0	0.2												2
11	3	2	1	1	3	0	1	4	0		7	0	0.4
10	2	1	2	1	3		1	4	0	1	7	0	0.4												2
14	4	2	1	1	3	0	1	4	1		13	0	0.4
14	4	1	2	1	3		1	4	1	1	13	0	0.4												2
17	4	2	1	1	3	0	1	4	0		13	0	0.4
17	4	1	2	1	3		1	4	0	1	13	0	0.3												2
13	3	2	1	1	3	3	2	2	1		1	0	0.2
13	3	1	2	1	3		2	1	1	1	1	3	0.2												2
12	3	2	1	1	3	0	1	4	0		2	0	0.3
11	3	1	2	1	3		1	4	0	1	1	0	0.2												2
9	2	2	1	1	3	0	1	4	0		13	0	0.3
8	2	1	2	1	3		1	4	0	1	13	0	0.3												2
9	2	2	1	1	3	0	1	4	1		8	0	0.2
9	2	1	2	1	3		1	4	1	1	8	0	0.2												2
9	2	2	1	1	3	0	1	4	1		8	0	0.2
9	2	1	2	1	3		1	4	1	1	8	0	0.3												2
13	3	2	1	1	3	0	1	4	0		8	0	0.2
13	3	1	2	1	3		1	4	0	1	8	0	0.2												2
9	2	2	1	1	3	0	1	4	1		4	0	0.3
9	2	1	2	1	3		1	4	1	1	7	0	0.3												2
11	3	2	1	1	3	0	1	4	0		7	0	0.2
11	3	1	2	1	3		1	4	0	1	7	0	0.3												2
3	1	2	1	1	3	0	1	4	0		7	0	0.2
2	1	1	2	1	3		1	4	0	1	7	0	0.3												2
13	3	2	1	1	3	0	1	4	1		12	0	0.1
13	3	1	2	1	3		1	4	1	1	12	0	0.2												2
8	2	2	1	1	3	3	2	3	1		2	3
7	2	1	2	1	3		2	3	1	1	3	3	0.2												2
10	2	2	1	1	3	0	2	2	1		2	3
10	2	1	2	1	3		2	4	1	1	3	0	0.4												2
12	3	2	1	1	3	0	1	4	1		1	1	2.4	1	12	2	2		1	13	2	1	9	2	2		2	2	2	2	2	2	2	2	2	2	2	2	2	2	2	2			2	1	1	12	2
11	3	1	2	1	3		1	4	1	1	1	0	0.3												2
10	2	2	1	1	3	0	1	4	1		8	0	0.3
10	2	1	2	1	3		1	4	1	1	8	0	0.4												2
7	2	2	1	1	3	0	1	4	0		8	0	0.2
7	2	1	2	1	3		1	4	0	1	8	0	0.3												2
7	2	2	1	1	3	3	2	2	1		1	0	0.2
6	2	1	2	1	3		2	1	1	1	1	3	0.3												2
11	3	2	1	1	3	0	1	4	0		2	0	0.2
11	3	1	2	1	3		1	4	0	1	2	0	0.2												2
13	3	2	1	1	3	0	1	4	0		2	0	0.2
12	3	1	2	1	3		1	4	0	1	2	0	0.2												2
9	2	2	1	1	3	0	1	4	0		2	0	0.3
9	2	1	2	1	3		1	4	0	1	2	0	0.1												2
7	2	2	1	1	3	0	1	4	0		1	0	0.1
7	2	1	2	1	3		1	4	0	1	1	0	0.1												2
7	2	2	1	1	3	0	1	4	0		1	0	0.2
6	2	1	2	1	3		1	4	0	1	1	0	0.2												2
16	4	2	1	1	3	3	2	2	0		10	0	0.6
15	4	1	2	1	3		2	1	0	0	10	3													2
14	4	2	1	1	3	3	2	2	0		10	1	1.4	1	10	2	2		2			1	9	2	2		2	2	2	2	2	2	2	2	2	2	2	2	2	2	2	2			2	1	1	14	2
14	4	1	2	1	3		2	1	0	0	10	3													2
16	4	2	1	1	3	0	1	4	0		13	0	0.3
16	4	1	2	1	3		1	4	0	1	13	0	0.2												2
8	2	2	1	1	3	0	1	4	0		3	1	10.8	1	11	2	2		1	12	2	1	7	2	2		2	2	2	2	2	2	2	2	2	2	2	2	2	2	2	2			0	1	1		1
8	2	1	2	1	3		1	4	0	1	3	0	0.2												2
12	3	2	1	1	3	3	2	2	1		3	0	0.5
11	3	1	2	1	3		2	1	1	1	3	3	0.5												2
13	3	2	1	1	3	0	1	4	1		1	0	0.3
13	3	1	2	1	3		1	4	1	1	1	0	0.4												2
12	3	2	1	1	3	0	1	4	1		12	0	0.3
12	3	1	2	1	3		1	4	1	1	12	0	0.2												2
10	2	2	1	1	3	0	1	4	0		7	0	0.1
10	2	1	2	1	3		1	4	0	1	7	0	0.2												2
10	2	2	1	1	3	0	1	4	0		1	0	0.2
9	2	1	2	1	3		1	4	0	1	1	0	0.2												2
7	2	2	1	1	3	0	1	4	1		1	0	0.2
6	2	1	2	1	3		1	4	1	1	1	0	0.4												2
10	2	2	1	1	3	3	2	2	0		7	0	0.1
10	2	1	2	1	3		2	1	0	1	7	3													2
17	4	2	1	1	3	0	1	4	0		10	0	0.3
17	4	1	2	1	3		1	4	0	1	10	0	0.3												2
10	2	2	1	1	3	0	1	4	1		5	0	0.2
9	2	1	2	1	3		1	4	1	1	5	0	0.2												2
10	2	2	1	1	3	3	2	2	0		8	0	0.1
10	2	1	2	1	3		2	1	0	1	8	3													2
11	3	2	1	1	3	0	1	4	1		8	0	0.2
11	3	1	2	1	3		1	4	1	1	8	0	0.3												2
16	4	2	1	1	3	0	2	2	1		10	3
16	4	1	2	1	3		2	4	1	0	10	0	0.3												2
7	2	2	1	1	3	0	1	4	1		1	0	0.2
6	2	1	2	1	3		1	4	1	1	1	0	0.2												2
11	3	2	1	1	3	0	1	4	1		7	0	0.3
11	3	1	2	1	3		1	4	1	1	7	0	0.3												2
10	2	2	1	1	3	0	2	2	1		2	3
9	2	1	2	1	3		2	4	1	1	2	0	0.2												2
8	2	2	1	1	3	0	1	4	0		13	0	0.3
8	2	1	2	1	3		1	4	0	1	13	0	0.3												2
11	3	2	1	1	3	0	1	4	1		13	1	13.6	1	10	2	2		1	10	1	1	10	2	2		2	2	2	2	2	2	2	2	2	2	2	2	2	2	2	1	4	8	2	1	1	14	1
11	3	1	2	1	3		1	4	1	1	13	0	0.3												2
18	4	2	1	1	3	0	1	4	1		13	0	0.2
17	4	1	2	1	3		1	4	1	1	13	0	0.2												2
11	3	2	1	1	3	0	2	2	0		5	3
11	3	1	2	1	3		2	4	0	1	5	0	0.2												2
7	2	2	1	1	3	0	1	4	1		5	0	0.1
7	2	1	2	1	3		1	4	1	1	5	0	0.2												2
9	2	2	1	1	3	0	1	4	1		4	1	16.9	1	11	1	1	11	1	11	1	1	9	2	2		2	2	2	2	2	2	2	2	2	2	2	2	2	2	2	2			0	1	1	14	1
9	2	1	2	1	3		1	4	1	1	7	0	0.2												2
11	3	2	1	1	3	0	1	4	1		4	0	0.2
10	2	1	2	1	3		1	4	1	1	4	0	0.4												2
8	2	2	1	1	3	0	1	4	0		4	1	2.1	1	10	2	2		1	11	1	1	9	2	2		2	2	2	2	2	2	2	2	2	2	2	2	2	2	2	2			0	1	1	14	2
8	2	1	2	1	3		1	4	0	1	4	0	0.2												2
7	2	2	1	1	3	0	1	4	0		1	0	0.2
7	2	1	2	1	3		1	4	0	1	1	0	0.2												2
16	4	2	1	1	3	0	2	2	1		10	3
16	4	1	2	1	3		2	4	1	1	10	0	0.2												2
11	3	2	1	1	3	0	1	4	0		7	0	0.3
10	2	1	2	1	3		1	4	0	1	7	0	0.5												2
9	2	2	1	1	3	0	1	4	1		2	0	0.3
9	2	1	2	1	3		1	4	1	1	2	0	0.2												2
8	2	2	1	1	3	1	1	4	1		13	1	6.1	1	3	1	1	3	1	9	2	1	9	1	1		1	1	2	1	2	2	2	2	2	2	2	2	2	2	2	2			2	1	1	14	2
7	2	1	2	1	3		1	4	1	1	13	1	5.6	1	3	1	1	3	2			2			1	3	1	1	2	1	2	2	2	2	2	2	2	2	2	2	2	2			2
8	2	2	1	1	3	0	1	4	1		5	0	0.2
7	2	1	2	1	3		1	4	1	1	5	0	0.2												2
6	2	2	1	1	3	0	1	4	1		5	0	0.2
6	2	1	2	1	3		1	4	1	1	5	0	0.3												2
7	2	2	1	1	3	0	1	4	0		6	1	11	2			2		2			1	9	2	2		2	2	2	2	2	2	2	2	2	2	2	2	2	2	2	2			2	1	1	14	2
7	2	1	2	1	3		1	4	0	1	6	0	0.2												2
13	3	2	1	1	3	0	1	4	1		4	0	0.2
13	3	1	2	1	3		1	4	1	1	4	0	0.3												2
11	3	2	1	1	3	3	2	3	0		4	3
10	2	1	2	1	3		2	3	0	1	4	3													2
16	4	2	1	1	3	0	1	4	1		5	0	0.1
15	4	1	2	1	3		1	4	1	1	5	0	0.2												2
6	2	2	1	1	3	1	1	4	1		6	1	1.8	2			2		1	9	2	1	9	1	1	8	2	2	2	2	1	2	2	2	2	2	2	2	2	2	2	1	2	8	2	1	1	14	1
6	2	1	2	1	3		1	4	1	1	6	1	2.5	2			1	9	2			2			1	8	2	2	2	2	1	2	2	2	2	2	2	2	2	2	2	1	2	8	2
11	3	2	1	1	3	0	1	4	1		12	0	0.2
11	3	1	2	1	3		1	4	1	1	12	0	0.2												2
11	3	2	1	1	3	0	1	4	1		5	1	7.9	1	12	2	1	10	1	12	1	1	9	2	2		2	2	2	2	2	2	2	2	2	2	2	2	2	2	2	2			1	1	1	14	1
11	3	1	2	1	3		1	4	1	1	12	0	0.2												2
12	3	2	1	1	3	0	1	4	1		4	0	0.3
12	3	1	2	1	3		1	4	1	1	7	0	0.3												2
11	3	2	1	1	3	0	2	2	0		7	3
11	3	1	2	1	3		2	4	0	1	7	0	0.3												2
8	2	2	1	1	3	0	1	4	0		9	0	0.9
7	2	1	2	1	3		1	4	0	1	9	0	0.7												2
9	2	2	1	1	3	0	1	4	0		7	0	0.2
8	2	1	2	1	3		1	4	0	1	7	0	0.3												2
9	2	2	1	1	3	0	1	4	0		4	0	0.3
9	2	1	2	1	3		1	4	0	1	4	0	0.3												2
7	2	2	1	1	3	0	1	4	0		4	0	0.3
6	2	1	2	1	3		1	4	0	1	4	0	0.3												2
8	2	2	1	1	3	0	1	4	0		13	0	0.3
7	2	1	2	1	3		1	4	0	1	13	0	0.3												2
9	2	2	1	1	3	0	1	4	0		6	0	0.3
9	2	1	2	1	3		1	4	0	1	6	0	0.3												2
9	2	2	1	1	3	0	2	2	1		4	3
9	2	1	2	1	3		2	4	1	1	4	0	0.4												2
11	3	2	1	1	3	0	1	4	1		12	0	0.1
10	2	1	2	1	3		1	4	1	1	12	0	0.3												2
8	2	2	1	1	3	0	1	4	0		3	0	0.1
8	2	1	2	1	3		1	4	0	0	3	0	0.1												2
8	2	2	1	1	3	0	1	4	0		6	0	0.3
7	2	1	2	1	3		1	4	0	1	6	0	0.4												2
16	4	2	1	1	3	0	1	4	0		10	0	0.3
15	4	1	2	1	3		1	4	0	0	10	0	0.3												2
8	2	2	1	1	3	0	1	4	0		2	0	0.2	2			2		1	12	1	1	13	1	2																					1	1	14	1
8	2	1	2	1	3		1	4	0	1	2	0	0.2												2
6	2	2	1	1	3	0	1	4	1		2	0	0.3
6	2	1	2	1	3		1	4	1	1	2	0	0.3												2
7	2	2	1	1	3	0	1	4	1		7	0	0.2
6	2	1	2	1	3		1	4	1	1	7	0	0.3												2
16	4	2	1	1	3	0	1	4	0		11	0	0.2
16	4	1	2	1	3		1	4	0	0	11	0	0.3												2
11	3	2	1	1	3	0	1	4	1		7	0	0.2
10	2	1	2	1	3		1	4	1	1	7	0	0.3												2
17	4	2	1	1	3	0	1	4	0		13	0	0.7
16	4	1	2	1	3		1	4	0	1	13	0	0.7												2
9	2	2	1	1	3	0	1	4	0		3	0	0.2
8	2	1	2	1	3		1	4	0	1	3	0	0.3												2
16	4	2	1	1	3	0	1	4	0		11	0	0.2
16	4	1	2	1	3		1	4	0	0	11	0	0.3												2
6	2	2	1	1	3	0	1	4	1		3	0	0.2
6	2	1	2	1	3		1	4	1	1	3	0	0.2												2
8	2	2	1	1	3	0	1	4	1		3	0	0.2
8	2	1	2	1	3		1	4	1	1	3	0	0.3												2
7	2	2	1	1	3	0	1	4	0		1	0	0.2
7	2	1	2	1	3		1	4	0	1	1	0	0.2												2
12	3	2	1	1	3	0	1	4	1		5	0	0.5
11	3	1	2	1	3		1	4	1	1	5	0	0.2												2
14	4	2	1	1	3	0	1	4	1		11	0	0.1
13	3	1	2	1	3		1	4	1	0	11	0	0.2												2
8	2	2	1	1	3	0	1	4	1		13	0	0.3
8	2	1	2	1	3		1	4	1	1	13	0	0.1												2
12	3	2	1	1	3	0	1	4	0		13	0	0.2
11	3	1	2	1	3		1	4	0	1	13	0	0.2												2
9	2	2	1	1	3	0	1	4	1		4	0	0.3
8	2	1	2	1	3		1	4	1	1	7	0	0.2												2
13	3	2	1	1	3	0	1	4	1		1	0	0.2
13	3	1	2	1	3		1	4	1	1	1	0	0.2												2
8	2	2	1	1	3	0	2	2	0		1	3
8	2	1	2	1	3		2	4	0	1		0	0.2												2
9	2	2	1	1	3	0	1	4	0		4	0	0.3
9	2	1	2	1	3		1	4	0	1	4	0	0.4												2
8	2	2	1	1	3	0	1	4	1		5	0	0.2
8	2	1	2	1	3		1	4	1	1	5	0	0.4												2
8	2	2	1	1	3	0	1	4	0		7	0	0.1
7	2	1	2	1	3		1	4	0	1	7	0	0.3												2
10	2	2	1	1	3	0	1	4	1		7	0	0.1
9	2	1	2	1	3		1	4	1	1	7	0	0.3												2
12	3	2	1	1	3	0	1	4	1		12	0	0.7
11	3	1	2	1	3		1	4	1	1	12	0	0.3												2
10	2	2	1	1	3	0	1	4	1		1	0	0.2
10	2	1	2	1	3		1	4	1	1	1	0	0.3												2
13	3	2	1	1	3	0	1	4	1		12	0	0.2
13	3	1	2	1	3		1	4	1	1	12	0	0.2												2
12	3	2	1	1	3	0	1	4	0		2	0	0.2
11	3	1	2	1	3		1	4	0	1	2	0	0.3												2
11	3	2	1	1	3	0	1	4	1		6	0	0.3
10	2	1	2	1	3		1	4	1	1	6	0	0.2												2
11	3	2	1	1	3	3	2	2	0		5	0	0.2
10	2	1	2	1	3		2	1	0	1	5	3													2
7	2	2	1	1	3	0	1	4	1		1	0	0.3
6	2	1	2	1	3		1	4	1	1	1	0	0.2												2
16	4	2	1	1	3	0	1	4	1		11	0	0
15	4	1	2	1	3		1	4	1	0	11	0	0.2												2
9	2	2	1	1	3	0	1	4	1		1	0	0.2
9	2	1	2	1	3		1	4	1	1	1	0	0.2												2
10	2	2	1	1	3	0	2	2	0		1	3
9	2	1	2	1	3		2	4	0	1	1	0	0.3												2
11	3	2	1	1	3	3	2	3	0		7	3
11	3	1	2	1	3		2	3	0	1	7	3													2
13	3	2	1	1	3	3	2	2	1		2	0	0.2
13	3	1	2	1	3		2	1	1	1	3	3	0.3												2
10	2	2	1	1	3	3	2	2	0		2	0	0.2
10	2	1	2	1	3		2	1	0	1	3	3													2
12	3	2	1	1	3	0	1	4	1		7	0	0.2
12	3	1	2	1	3		1	4	1	1	7	0	0.2												2
9	2	2	1	1	3	3	2	2	0		8	0	0.1
8	2	1	2	1	3		2	1	0	1	8	3													2
12	3	2	1	1	3	0	2	2	1		1	3
11	3	1	2	1	3		2	4	1	1	1	0	0.2												2
7	2	2	1	1	3	0	1	4	0		1	1	23.6																																2
7	2	1	2	1	3		1	4	0	1	1	0	0.2												2
7	2	2	1	1	3	0	1	4	0		1	0	0.4
7	2	1	2	1	3		1	4	0	1	1	0	0.4												2
6	2	2	1	1	3	0	1	4	0		1	0	0.2
5	1	1	2	1	3		1	4	0	1	1	0	0.3												2
9	2	2	1	1	3	0	1	4	1		7	0	0.2
9	2	1	2	1	3		1	4	1	1	7	0	0.2												2
14	4	2	1	1	3	0	1	4	0		7	0	0.2
13	3	1	2	1	3		1	4	0	1	7	0	0.2												2
12	3	2	1	1	3	0	1	4	1		1	1	8.6	1	10	1	1	10	1	12	2	1	9	2	2		2	2	2	2	2	2	2	2	2	2	2	2	2	2	2	2			2	1	1	14	1
12	3	1	2	1	3		1	4	1	1	1	0	0.2												2
16	4	2	1	1	3	0	2	2	0		11	3
16	4	1	2	1	3		2	4	0	0	11	0	0.1												2
11	3	2	1	1	3	0	1	4	1		8	0	0.2
10	2	1	2	1	3		1	4	1	1	8	0	0.2												2
16	4	2	1	1	3	0	1	4	1		11	0	0.2
15	4	1	2	1	3		1	4	1	0	11	0	0.3												2
8	2	2	1	1	3	0	1	4	0		8	1	11.2	1	11	1	1	11	2			1	9	2	2		2	2	2	2	2	2	2	2	2	2	2	2	2	2	2	2			2	1	1	14	2
7	2	1	2	1	3		1	4	0	1	8	0	0.2												2
6	2	2	1	1	3	0	1	4	1		5	0	0.3
6	2	1	2	1	3		1	4	1	1	5	0	0.3												2
5	1	2	1	1	3	3	2	2	0		7	0	0.1
4	1	1	2	1	3		2	1	0	1	7	3													2
7	2	2	1	1	3	3	2	2	0		7	0	0.2
7	2	1	2	1	3		2	1	0	1	7	3													2
6	2	2	1	1	3	0	1	4	0		3	0	0.4
6	2	1	2	1	3		1	4	0	1	3	0	0.3												2
16	4	2	1	1	3	0	1	4	0		11	0	0.1
16	4	1	2	1	3		1	4	0	0	11	0	0.2												2
7	2	2	1	1	3	0	1	4	1		5	0	0.1
6	2	1	2	1	3		1	4	1	1	5	0	0.2												2
9	2	2	1	1	3	0	1	4	1		2	0	0.2
8	2	1	2	1	3		1	4	1	1	1	0	0.3												2
9	2	2	1	1	3	0	1	4	0		7	0	0.5
9	2	1	2	1	3		1	4	0	1	7	0	0.8												2
5	1	2	1	1	3	0	1	4	0		7	0	0.2
4	1	1	2	1	3		1	4	0	1	7	0	0.2												2
12	3	2	1	1	3	0	1	4	0		13	0	0.3
12	3	1	2	1	3		1	4	0	1	13	0	0.4												2
7	2	2	1	1	3	0	1	4	1		2	0	0.3
6	2	1	2	1	3		1	4	1	1	3	0	0.3												2
10	2	2	1	1	3	0	2	2	0		2	3
10	2	1	2	1	3		2	4	0	1	3	0	0.3												2
13	3	2	1	1	3	0	1	4	1		2	0	0.4
13	3	1	2	1	3		1	4	1	1	3	0	0.3												2
17	4	2	1	1	3	0	1	4	1		10	0	0.4
17	4	1	2	1	3		1	4	1	0	10	0	0.4												2
15	4	2	1	1	3	0	1	4	0		10	0	0.3
14	4	1	2	1	3		1	4	0	0	10	0	0.2												2
7	2	2	1	1	3	0	1	4	0		13	0	0.3
7	2	1	2	1	3		1	4	0	1	13	0	0.4												2
10	2	2	1	1	3	0	1	4	1		13	0	0.2
10	2	1	2	1	3		1	4	1	1	13	0	0.2												2
14	4	2	1	1	3	0	1	4	1		11	1	9.67																																2
13	3	1	2	1	3		1	4	1	0	11	0	0.3												2
7	2	2	1	1	3	0	1	4	0		8	0	0.2
6	2	1	2	1	3		1	4	0	1	8	0	0.2												2
7	2	2	1	1	3	0	1	4	1		1	1	1.3	2			2		2			1	9	2	2		2	2	2	2	2	2	2	2	2	2	2	2	2	2	2	2			2	1	1	14	2
6	2	1	2	1	3		1	4	1	1	1	0	0.3												2
8	2	2	1	1	3	0	1	4	1		2	0	0.3
8	2	1	2	1	3		1	4	1	1	2	0	0.3												2
11	3	2	1	1	3	0	1	4	0		4	0	0.3
10	2	1	2	1	3		1	4	0	1	4	0	0.3												2
6	2	2	1	1	3	0	1	4	1		2	0	0.3
6	2	1	2	1	3		1	4	1	1	2	0	0.2												2
5	1	2	1	1	3	0	1	4	1		2	0	0.1
5	1	1	2	1	3		1	4	1	1	2	0	0.2												2
10	2	2	1	1	3	0	1	4	0		2	0	0.3
9	2	1	2	1	3		1	4	0	1	2	0	0.2												2
11	3	2	1	1	3	0	1	4	0		7	0	0.4
11	3	1	2	1	3		1	4	0	1	7	0	0.3												2
12	3	2	1	1	3	0	1	4	0		1	0	0.2
11	3	1	2	1	3		1	4	0	1	1	0	0.3												2
11	3	2	1	1	3	0	1	4	1		1	0	0.7
10	2	1	2	1	3		1	4	1	1	1	0	0.3												2
13	3	2	1	1	3	0	2	2	0		2	3
13	3	1	2	1	3		2	4	0	1	3	0	0.1												2
17	4	2	1	1	3	0	1	4	0		11	0	0.2
17	4	1	2	1	3		1	4	0	0	11	0	0.2												2
13	3	2	1	1	3	0	1	4	1		2	0	0.2
12	3	1	2	1	3		1	4	1	1	2	0	0.2												2
7	2	2	1	1	3	0	1	4	1		4	0	0.3
7	2	1	2	1	3		1	4	1	1	7	0	0.2												2
11	3	2	1	1	3	0	2	2	0		1	3
11	3	1	2	1	3		2	4	0	1	1	0	0.4												2
6	2	2	1	1	3	0	2	2	1		2	3
6	2	1	2	1	3		2	4	1	1	1	0	0.3												2
9	2	2	1	1	3	0	2	2	1		2	3
8	2	1	2	1	3		2	4	1	1	1	0	0.4												2
9	2	2	1	1	3	0	1	4	1		9	1	12.2	2			2		2			2			2		2	2	2	2	2	2	2	2	2	2	2	2	2	2	2	2			2	2	1	14	2
9	2	1	2	1	3		1	4	1	1	9	0	0.3												2
11	3	2	1	1	3	0	1	4	0		13	0	0.5
11	3	1	2	1	3		1	4	0	1	13	0	0.4												2
14	4	2	1	1	3	0	1	4	0		10	0	0.6
13	3	1	2	1	3		1	4	0	0	10	0	0.2												2
7	2	2	1	1	3	0	1	4	1		1	0	0.2
7	2	1	2	1	3		1	4	1	1	1	0	0.3												2
9	2	2	1	1	3	0	1	4	0		1	0	0.2
8	2	1	2	1	3		1	4	0	1	1	0	0.2												2
14	4	2	1	1	3	0	1	4	1		11	0	0.2
14	4	1	2	1	3		1	4	1	0	11	0	0.2												2
9	2	2	1	1	3	0	1	4	0		6	0	0.3
9	2	1	2	1	3		1	4	0	1	6	0	0.3												2
8	2	2	1	1	3	0	1	4	1		4	1	27.6	1	12	2	1	12	2			1	9	2	2		2	2	2	2	2	2	2	2	2	2	2	2	2	2	2	2			2	1	1	14	1
8	2	1	2	1	3		1	4	1	1	7	0	0.3												2
10	2	2	1	1	3	0	1	4	0		6	0	0.2
10	2	1	2	1	3		1	4	0	1	6	0	0.2												2
8	2	2	1	1	3	0	1	4	0		6	0	0.3
8	2	1	2	1	3		1	4	0	1	6	0	0.2												2
11	3	2	1	1	3	0	1	4	1		5	1	6	1	9	1	1	9	1	10	2	2			2		2	2	2	2	2	2	2	2	2	2	2	2	2	2	2	2			2	2	1	14	2
11	3	1	2	1	3		1	4	1	1	5	0	0.8												2
10	2	2	1	1	3	0	1	4	1		5	0	0.5
9	2	1	2	1	3		1	4	1	1	5	0	0.4												2
6	2	2	1	1	3	0	1	4	1		5	0	0.2
5	1	1	2	1	3		1	4	1	1	5	0	0.3												2
9	2	2	1	1	3	0	1	4	0		6	0	0
9	2	1	2	1	3		1	4	0	1	6	0	0.3												2
9	2	2	1	1	3	0	1	4	0		5	0	0.3
9	2	1	2	1	3		1	4	0	1	5	0	0.3												2
12	3	2	1	1	3	0	1	4	1		1	1	8.9	1	11	1	1	11	2			1	9	2	1		2	2	2	2	1	2	2	2	2	2	2	2	2	2	2	2			2	1	1	11	2
11	3	1	2	1	3		1	4	1	1	1	0	0.2												2
11	3	2	1	1	3	0	1	4	1		1	0	0.3
11	3	1	2	1	3		1	4	1	1	1	0	0.4												2
8	2	2	1	1	3	0	1	4	0		1	0	0.2
8	2	1	2	1	3		1	4	0	1	1	0	0.3												2
15	4	2	1	1	3	0	1	4	0		11	0	0.2
15	4	1	2	1	3		1	4	0	0	11	0	0.2												2
12	3	2	1	1	3	0	1	4	0		12	0	0.2
12	3	1	2	1	3		1	4	0	1	12	0	0.1												2
10	2	2	1	1	3	0	1	4	0		6	0	0.2
10	2	1	2	1	3		1	4	0	1	6	0	0.4												2
12	3	2	1	1	3	0	1	4	0		13	0	0.3
12	3	1	2	1	3		1	4	0	1		0	0.2												2
13	3	2	1	1	3	0	1	4	1		8	0	0.3
13	3	1	2	1	3		1	4	1	1	8	0	0.3												2
7	2	2	1	1	3	0	1	4	0		7	0	0.2
6	2	1	2	1	3		1	4	0	1	7	0	0.3												2
8	2	2	1	1	3	0	2	2	0		3	3
8	2	1	2	1	3		2	4	0	1	3	0	0.5												2
7	2	2	1	1	3	0	1	4	0		3	0	0.2
6	2	1	2	1	3		1	4	0	1	3	0	0.2												2
11	3	2	1	1	3	3	2	3	0		1	3
11	3	1	2	1	3		2	3	0	1	1	3													2
6	2	2	1	1	3	3	2	2	1		3	0	0.2
6	2	1	2	1	3		2	1	1	1	3	3	0.3												2
11	3	2	1	1	3	0	1	4	1		1	0	0.1
11	3	1	2	1	3		1	4	1	1	1	0	0.3												2
8	2	2	1	1	3	0	1	4	1		5	0	0.3
8	2	1	2	1	3		1	4	1	1	5	0	0.3												2
14	4	2	1	1	3	0	1	4	0		10	0	0.2
14	4	1	2	1	3		1	4	0	0	10	0	0.2												2
6	2	2	1	1	3	0	1	4	1		3	0	0.2
6	2	1	2	1	3		1	4	1	1	3	0	0.4												2
9	2	2	1	1	3	0	1	4	1		3	0	0.2
9	2	1	2	1	3		1	4	1	1	3	0	0.3												2
11	3	2	1	1	3	0	2	2	0		1	3
11	3	1	2	1	3		2	4	0	1	1	0	0.3												2
7	2	2	1	1	3	0	2	2	0		2	3
7	2	1	2	1	3		2	4	0	1	2	0	0.2												2
12	3	2	1	1	3	3	2	2	1		7	1		2			1	11	1	11	1	2			1		1	1	2	2	2	2	2	1	2	2	2	2	2	2	2	2			2	2	1	14	2
12	3	1	2	1	3		2	1	1	1	7	3	0.2												2
11	3	2	1	1	3	0	1	4	0		3	1	1.7																																2
10	2	1	2	1	3		1	4	0	1	3	0	0.1												2
12	3	2	1	1	3	0	1	4	0		1	0	0.3
12	3	1	2	1	3		1	4	0	1	1	0	0.3												2
7	2	2	1	1	3	0	1	4	1		1	1	10																																2
7	2	1	2	1	3		1	4	1	1	1	0	0.3												2
11	3	2	1	1	3	0	1	4	0		2	0	0.3
10	2	1	2	1	3		1	4	0	1	3	0	0.2												2
8	2	2	1	1	3	0	1	4	0		8	0	0.2
8	2	1	2	1	3		1	4	0	1	8	0	0.2												2
11	3	2	1	1	3	0	1	4	0		8	0	0.1
11	3	1	2	1	3		1	4	0	1	8	0	0.3												2
14	4	2	1	1	3	0	1	4	1		11	0	0.2
14	4	1	2	1	3		1	4	1	0	11	0	0.2												2
6	2	2	1	1	3	0	1	4	0		1	0	0.1
6	2	1	2	1	3		1	4	0	1	1	0	0.2												2
6	2	2	1	1	3	0	1	4	1		1	0	0.4
5	1	1	2	1	3		1	4	1	1	1	0	0.3												2
12	3	2	1	1	3	3	2	2	0		1	0	0.2
11	3	1	2	1	3		2	1	0	1	1	3													2
3	1	2	1	1	3	0	1	4	1		2	0	0.2
3	1	1	2	1	3		1	4	1	1	2	0	0.2												2
9	2	2	1	1	3	0	1	4	0		6	0	0.2
9	2	1	2	1	3		1	4	0	1	6	0	0.2												2
10	2	2	1	1	3	0	1	4	1		6	0	0.3
9	2	1	2	1	3		1	4	1	1	6	0	0.3												2
13	3	2	1	1	3	0	1	4	0		1	0	0.1
13	3	1	2	1	3		1	4	0	1	1	0	0.2												2
11	3	2	1	1	3	0	1	4	0		1	0	0.2
11	3	1	2	1	3		1	4	0	1	1	0	0.5												2
9	2	2	1	1	3	0	1	4	1		1	0	0.6
9	2	1	2	1	3		1	4	1	1	1	0	0.3												2
18	4	2	1	1	3	0	1	4	1		10	0	0.4
18	4	1	2	1	3		1	4	1	0	10	0	0.5												2
9	2	2	1	1	3	0	1	4	0		5	0	0.4
9	2	1	2	1	3		1	4	0	1	5	0	0.4												2
12	3	2	1	1	3	0	2	2	1		12	3
11	3	1	2	1	3		2	4	1	1	12	0	0.2												2
7	2	2	1	1	3	0	1	4	1		6	0	0.4
6	2	1	2	1	3		1	4	1	1	6	0	0.3												2
7	2	2	1	1	3	0	1	4	0		1	0	0.3
7	2	1	2	1	3		1	4	0	1	1	0	0.2												2
9	2	2	1	1	3	0	1	4	1		5	0	0.3
9	2	1	2	1	3		1	4	1	1	5	0	0.2												2
11	3	2	1	1	3	0	1	4	0		5	0	0.2
11	3	1	2	1	3		1	4	0	1	5	0	0.2												2
9	2	2	1	1	3	0	1	4	1		9	0	0.2
9	2	1	2	1	3		1	4	1	1	9	0	0.3												2
8	2	2	1	1	3	0	1	4	1		4	0	0.3
8	2	1	2	1	3		1	4	1	1	4	0	0.4												2
6	2	2	1	1	3	0	1	4	1		3	0	0.2
6	2	1	2	1	3		1	4	1	1	3	0	0.3												2
14	4	2	1	1	3	0	1	4	0		2	0	0.2
14	4	1	2	1	3		1	4	0	1	3	0	0.3												2
11	3	2	1	1	3	0	2	4	1		3	2	1																																2
11	3	1	2	1	3		2	4	1	1	3	0	0.5												2
9	2	2	1	1	3	0	1	4	0		2	0	0.2
9	2	1	2	1	3		1	4	0	1	3	0	0.2												2
7	2	2	1	1	3	2	2	4	0		3	1	1.9	1	2	1	1	2	1	9	2	1	9	1	1	2	1	2	1	1	2	2	2	2	2	2	2	2	2	1	2	2			2	1	1	14	2
6	2	1	2	1	3		2	4	0	1	3	2	1	2			1	2	2			2			1	2	1	2	1	1	1	2	2	2	2	2	2	2	2	2	2	2			2
8	2	2	1	1	3	0	2	2	1		5	3
8	2	1	2	1	3		2	4	1	1	5	0	0.3												2
15	4	2	1	1	3	0	1	4	0		10	0	0.2
15	4	1	2	1	3		1	4	0	0	10	0	0.2												2
7	2	2	1	1	3	0	1	4	0		2	0	0.2
7	2	1	2	1	3		1	4	0	1	1	0	0.3												2
9	2	2	1	1	3	3	2	3	1		6	3
9	2	1	2	1	3		2	3	1	1	6	3	0.3												2
7	2	2	1	1	3	0	1	4	1		6	1	10.6	1	11	2	1	11	2			2			2		2	2	2	2	2	2	2	2	2	2	2	2	2	2	2	2			2	2	1	14	2
7	2	1	2	1	3		1	4	1	1	6	0	0.2												2
9	2	2	1	1	3	0	1	4	0		8	0	0.3
9	2	1	2	1	3		1	4	0	1	8	0	0.3												2
10	2	2	1	1	3	0	1	4	1		6	1	8.5	2	11		1	11	2			2			1		2	2	2	2	1	2	2	2	2	2	2	2	2	2	2	2			2	2	1	14	2
10	2	1	2	1	3		1	4	1	1	6	0	0.2												2
14	4	2	1	1	3	0	1	4	1		11	0	0.1
14	4	1	2	1	3		1	4	1	0	11	0	0.4												2
15	4	2	1	1	3	0	1	4	1		11	0	0
14	4	1	2	1	3		1	4	1	0	11	0	0.4												2
7	2	2	1	1	3	0	1	4	0		1	0	0.1
7	2	1	2	1	3		1	4	0	1	1	0	0.2												2
13	3	2	1	1	3	0	1	4	0		7	0	0.2
13	3	1	2	1	3		1	4	0	1	7	0	0.2												2
11	3	2	1	1	3	0	1	4	0		1	0	0.2
10	2	1	2	1	3		1	4	0	1	1	0	0.2												2
11	3	2	1	1	3	0	1	4	0		7	0	0.2
10	2	1	2	1	3		1	4	0	1	7	0	0.2												2
7	2	2	1	1	3	0	1	4	0		6	0	0.4
7	2	1	2	1	3		1	4	0	1	6	0	0.2												2
6	2	2	1	1	3	0	2	2	1		2	3
5	1	1	2	1	3		2	4	1	1	1	0	0.3												2
11	3	2	1	1	3	0	1	4	0		2	0	0.6
11	3	1	2	1	3		1	4	0	1	1	0	0.2												2
8	2	2	1	1	3	0	2	2	0		2	3
8	2	1	2	1	3		2	4	0	1	1	0	0.2												2
18	4	2	1	1	3	0	1	4	0		10	1	1.4																																2
18	4	1	2	1	3		1	4	0	1	10	0	0.4												2
11	3	2	1	1	3	0	1	4	1		8	0	0.4
11	3	1	2	1	3		1	4	1	1	8	0	0.3												2
6	2	2	1	1	3	0	1	4	1		8	0	0.2
6	2	1	2	1	3		1	4	1	1	8	0	0.2												2
7	2	2	1	1	3	0	1	4	1		1	0	0.3
7	2	1	2	1	3		1	4	1	1	1	0	0.3												2
18	4	2	1	1	3	0	1	4	1		13	0	0.3
18	4	1	2	1	3		1	4	1	1	13	0	0.3												2
6	2	2	1	1	3	3	2	2	0		2	0	0.3
6	2	1	2	1	3		2	1	0	1	2	3													2
9	2	2	1	1	3	0	1	4	0		2	0	0.3
9	2	1	2	1	3		1	4	0	1	2	0	0.4												2
7	2	2	1	1	3	0	1	4	1		6	0	0.3
6	2	1	2	1	3		1	4	1	1	6	0	0.1												2
9	2	2	1	1	3	0	1	4	0		6	1	16.2	1	11	2	2		2			1	9	2	2		2	2	2	2	2	2	2	2	2	2	2	2	2	2	2	2			2	1	1	14	1
8	2	1	2	1	3		1	4	0	1	6	0	0.3												2
7	2	2	1	1	3	0	1	4	0		7	0	0.2
7	2	1	2	1	3		1	4	0	1	7	0	0.3												2
7	2	2	1	1	3	0	1	4	0		6	0	0.3
7	2	1	2	1	3		1	4	0	1	6	0	0.2												2
7	2	2	1	1	3	0	1	4	1		5	0	0.2
7	2	1	2	1	3		1	4	1	1	5	0	0.3												2
5	1	2	1	1	3	0	1	4	0		6	0	0.2
4	1	1	2	1	3		1	4	0	1	6	0	0.2												2
8	2	2	1	1	3	0	1	4	1		6	1	14.6	2			2		1	11	2	1	9	2	1		2	2	2	2	2	2	2	2	2	2	1	1	2	1	2	2			2	1	1	14	2
8	2	1	2	1	3		1	4	1	1	6	0	0.1												2
11	3	2	1	1	3	3	2	2	0		5	0	0.2
11	3	1	2	1	3		2	1	0	0	5	3													2
7	2	2	1	1	3	0	1	4	0		4	0	0.2
6	2	1	2	1	3		1	4	0	1	4	0	0.2												2
7	2	2	1	1	3	0	1	4	1		1	0	0.2
7	2	1	2	1	3		1	4	1	1	1	0	0.1												2
13	3	2	1	1	3	1	1	4	0		7	1		1	3	3	1	3	1	9	2	1	9	0	1	3	1	1	1	1	1	1	2	2	2	1	1	1	2	2	2	2			2	1	1	14	1
13	3	1	2	1	3		1	4	0	1	7	1	4.7	1	3	1	1		2			2			1	1	1	2	1	2	1	2	2	1	2	1	1	2	2	2	2	2			2
10	2	2	1	1	3	0	1	4	0		9	0	0.3
9	2	1	2	1	3		1	4	0	1	7	0	0.5												2
8	2	2	1	1	3	0	1	4	1		9	0	0.2
8	2	1	2	1	3		1	4	1	1	9	0	0.2												2
7	2	2	1	1	3	0	1	4	1		4	0	0.3
7	2	1	2	1	3		1	4	1	1	4	0	0.3												2
8	2	2	1	1	3	0	1	4	0		4	0	0.2
8	2	1	2	1	3		1	4	0	1	4	0	0.2												2
15	4	2	1	1	3	0	2	4	0		11	2	0																																2
15	4	1	2	1	3		2	4	0	0	11	0	0.2												2
8	2	2	1	1	3	0	1	4	1		2	0	0.2
7	2	1	2	1	3		1	4	1	1	2	0	0.2												2
6	2	2	1	1	3	0	1	4	0		1	0	0.1
5	1	1	2	1	3		1	4	0	1	1	0	0.1												2
8	2	2	1	1	3	0	1	4	1		7	0	0.2
8	2	1	2	1	3		1	4	1	1	7	0	0.3												2
13	3	2	1	1	3	0	1	4	0		7	0	0.1
12	3	1	2	1	3		1	4	0	1	7	0	0.3												2
12	3	2	1	1	3	1	2	4	1		1	2	0.9																																0
11	3	1	2	1	3		2	4	1	1	1	1	1.6	2			2		2			2			1	9	1	1	1	2	1	2	2	1	1	2	2	2	2	2	2	2			2
9	2	2	1	1	3	0	1	4	1		5	0	0.1
8	2	1	2	1	3		1	4	1	1	5	0	0.2												2
12	3	2	1	1	3	0	1	4	1		5	0	0.4
12	3	1	2	1	3		1	4	1	1	5	0	0.3												2
11	3	2	1	1	3	0	1	4	1		13	0	0.2
11	3	1	2	1	3		1	4	1	1	13	0	0.2												2
17	4	2	1	1	3	0	1	4	1		13	0	0.3
17	4	1	2	1	3		1	4	1	1	13	0	0.2												2
12	3	2	1	1	3	0	1	4	1		7	0	0.3
12	3	1	2	1	3		1	4	1	1	7	0	0.4												2
4	1	2	1	1	3	0	1	4	0		2	0	0.1
4	1	1	2	1	3		1	4	0	1	1	0	0.2												2
8	2	2	1	1	3	0	1	4	1		4	1	5.9	1		2	2		1		1	2			2		2	2	2	2	2	2	2	2	2	2	2	2	2	2	2	2			0	1	1	14	2
8	2	1	2	1	3		1	4	1	1	4	0	0.4												2
8	2	2	1	1	3	0	1	4	0		1	0	0
7	2	1	2	1	3		1	4	0	0	1	0	0.3												2
3	1	2	1	1	3	0	1	4	1		7	1	17.7	1	12	1	1	12	1	12	2	1	9	2	2		2	2	2	2	2	2	2	2	2	2	2	2	2	2	2	2			2	1	1	14	2
3	1	1	2	1	3		1	4	1	1	7	0	0.2												2
10	2	2	1	1	3	0	1	4	1		2	0	0.4
10	2	1	2	1	3		1	4	1	1	2	0	0.4												2
6	2	2	1	1	3	0	1	4	0		6	1	22.5	2			2		1	11	1	1	8	2	2		2	2	2	2	2	2	2	2	2	2	2	2	2	2	2	2			0	1	1	12	1
6	2	1	2	1	3		1	4	0	1	6	0	0.2												2
7	2	2	1	1	3	0	1	4	0		6	0	0
7	2	1	2	1	3		1	4	0	1	6	0	0.2												2
9	2	2	1	1	3	0	1	4	0		3	0	0.2
9	2	1	2	1	3		1	4	0	1	3	0	0.2												2
12	3	2	1	1	3	3	2	2	0		2	0	0.2
11	3	1	2	1	3		2	1	0	1	3	3													2
7	2	2	1	1	3	0	1	4	1		7	0	0.2
6	2	1	2	1	3		1	4	1	1	7	0	0.6												2
9	2	2	1	1	3	1	1	4	0		7	1	2.5																																2
9	2	1	2	1	3		1	4	0	1	7	1	3.6	2			2		2			2			1		1	1	2	1	1	2	2	2	1	2	2	2	2	2	2	2			2
11	3	2	1	1	3	3	2	2	1		12	0	0.3
10	2	1	2	1	3		2	1	1	1	12	3	0.3												2
7	2	2	1	1	3	0	1	4	0		1	0	0.2
6	2	1	2	1	3		1	4	0	1	12	0	0.2												2
17	4	2	1	1	3	0	1	4	1		5	0	0.1
17	4	1	2	1	3		1	4	1	1	5	0	0.2												2
16	4	2	1	1	3	0	1	4	0		11	0	0.1
16	4	1	2	1	3		1	4	0	0	11	0	0.1												2
13	3	2	1	1	3	0	2	4	1		2	0	0.2
13	3	1	2	1	3		2	1	1	1	1	3	0.3												2
15	4	2	1	1	3	0	1	4	1		11	0	0
15	4	1	2	1	3		1	4	1	0	11	0	0.3												2
4	1	2	1	1	3	0	1	4	1		13	0	0.6
4	1	1	2	1	3		1	4	1	1		0	0.3												2
11	3	2	1	1	3	1	1	4	0		5	1	2.7	1	10	1	1	10	1	9	2	1	9	1	2		2	2	2	2	2	2	2	2	2	2	2	2	2	2	2	2			2	1	1	14	2
10	2	1	2	1	3		1	4	0	1	5	1		2			1	2	2			2			1	2	1	2	2	1	1	2	2	2	2	2	2	2	2	2	2	2			2
10	2	2	1	1	3	0	1	4	1		13	0	0.1
10	2	1	2	1	3		1	4	1	1	13	0	0.2												2
11	3	2	1	1	3	0	1	4	0		12	0	0.3
11	3	1	2	1	3		1	4	0	1	12	0	0.2												2
15	4	2	1	1	3	0	2	2	1		10	3	0.3
14	4	1	2	1	3		2	4	1	0	10	0	0.5												2
9	2	2	1	1	3	0	1	4	0		7	0	0.1
9	2	1	2	1	3		1	4	0	1	7	0	0.2												2
12	3	2	1	1	3	0	1	4	1		7	0	0.2
11	3	1	2	1	3		1	4	1	1	7	0	0.2												2
7	2	2	1	1	3	0	2	2	1		13	3
7	2	1	2	1	3		2	4	1	1	13	0	0.3												2
11	3	2	1	1	3	0	1	4	0		12	0	0.4
10	2	1	2	1	3		1	4	0	1	12	0	0.4												2
16	4	2	1	1	3	0	1	4	1		11	0	0.3
16	4	1	2	1	3		1	4	1	0	11	0	0.3												2
17	4	2	1	1	3	0	1	4	0		10	0	0.1
17	4	1	2	1	3		1	4	0	0	10	0	0.2												2
12	3	2	1	1	3	0	1	4	1		5	0	0.2
12	3	1	2	1	3		1	4	1	1	5	0	0.2												2
11	3	2	1	1	3	3	2	2	0		1	0	0.1
11	3	1	2	1	3		2	1	0	1	1	3													2
15	4	2	1	1	3	1	1	4	0		5	1	4.9																																2
15	4	1	2	1	3		1	4	0	1	5	1		1	3	1	1	3	2			1	8	1	1	3	2	2	2	2	2	2	2	1	2	2	2	2	2	2	2	2			2
9	2	2	1	1	3	0	1	4	1		1	0	0.2
9	2	1	2	1	3		1	4	1	1	1	0	0.1												2
6	2	2	1	1	3	0	1	4	0		1	0	0.1
6	2	1	2	1	3		1	4	0	1	1	0	0.1												2
9	2	2	1	1	3	0	1	4	0		5	0	0.3
8	2	1	2	1	3		1	4	0	1	5	0	0.3												2
9	2	2	1	1	3	0	2	4	1		7	0	0.2
8	2	1	2	1	3		2	1	1	1	7	3	0.1												2
4	1	2	1	1	3	0	1	4	0		2	0	0.1
3	1	1	2	1	3		1	4	0	1	2	0	0.2												2
8	2	2	1	1	3	0	1	4	0		6	0	0.3
7	2	1	2	1	3		1	4	0	1	6	0	0.2												2
12	3	2	1	1	3	0	1	4	1		1	0	0.3
11	3	1	2	1	3		1	4	1	1	1	0	0.3												2
12	3	2	1	1	3	0	1	4	0		1	0	0.2
12	3	1	2	1	3		1	4	0	1	1	0	0.2												2
12	3	2	1	1	3	0	1	4	1		12	1	2	2			1	10	1	10	1	1	9	2	1		1	1	2	2	2	2	2	2	2	2	2	2	2	1	2	2			0	1	1	10	2
12	3	1	2	1	3		1	4	1	1	12	0	0.2												2
8	2	2	1	1	3	0	1	4	0		6	0	0.2
8	2	1	2	1	3		1	4	0	1	6	0	0.2												2
9	2	2	1	1	3	0	1	4	1		9	0	0.3
9	2	1	2	1	3		1	4	1	1	9	0	0.3												2
8	2	2	1	1	3	0	1	4	0		8	0	0.2
8	2	1	2	1	3		1	4	0	1	8	0	0.2												2
7	2	2	1	1	3	0	1	4	0		4	0	0.2
7	2	1	2	1	3		1	4	0	1	4	0	0.2												2
10	2	2	1	1	3	3	2	2	1		6	0	0.3
9	2	1	2	1	3		2	1	1	1	6	3	0.3												2
17	4	2	1	1	3	0	1	4	0		11	0	0.1
17	4	1	2	1	3		1	4	0	0	11	0	0.2												2
10	2	2	1	1	3	0	1	4	1		7	0	0.2
10	2	1	2	1	3		1	4	1	1	7	0	0.2												2
12	3	2	1	1	3	0	1	4	0		7	0	0.6
12	3	1	2	1	3		1	4	0	1	7	0	0.5												2
9	2	2	1	1	3	0	1	4	1		1	0	0.3
9	2	1	2	1	3		1	4	1	1	1	0	0.3												2
6	2	2	1	1	3	0	1	4	0		1	0	0.4
6	2	1	2	1	3		1	4	0	1	1	0	0.3												2
6	2	2	1	1	3	0	1	4	0		1	0	0.2
6	2	1	2	1	3		1	4	0	1	1	0	0.2												2
11	3	2	1	1	3	3	2	2	0		1	0	0.2
11	3	1	2	1	3		2	1	0	1	1	3													2
15	4	2	1	1	3	0	2	2	1		10	3
14	4	1	2	1	3		2	4	1	0	10	0	0.2												2
13	3	2	1	1	3	0	1	4	0		13	0	0.3
12	3	1	2	1	3		1	4	0	1	13	0	0.4												2
17	4	2	1	1	3	0	1	4	0		13	0	0.2
16	4	1	2	1	3		1	4	0	1	13	0	0.2												2
14	4	2	1	1	3	0	1	4	0		11	0	0.2
14	4	1	2	1	3		1	4	0	0	11	0	0.2												2
8	2	2	1	1	3	0	1	4	0		7	0	0.2
7	2	1	2	1	3		1	4	0	1	7	0	0.3												2
10	2	2	1	1	3	0	1	4	0		1	0	0.2
10	2	1	2	1	3		1	4	0	1	1	0	0.2												2
9	2	2	1	1	3	0	1	4	0		1	0	0.2
9	2	1	2	1	3		1	4	0	1	1	0	0.1												2
11	3	2	1	1	3	0	1	4	0		13	0	0.4
11	3	1	2	1	3		1	4	0	1	13	0	0.2												2
9	2	2	1	1	3	0	1	4	1		4	0	0.3
9	2	1	2	1	3		1	4	1	1	7	0	0.2												2
13	3	2	1	1	3	0	1	4	0		4	0	0.2
13	3	1	2	1	3		1	4	0	1	7	0	0.3												2
10	2	2	1	1	3	0	1	4	0		7	0	0.3
10	2	1	2	1	3		1	4	0	1	7	0	0.2												2
18	4	2	1	1	3	0	1	4	0		11	0	0.2
17	4	1	2	1	3		1	4	0	0	11	0	0.3												2
7	2	2	1	1	3	0	1	4	0		13	0	0.4
7	2	1	2	1	3		1	4	0	1	13	0	0.2												2
9	2	2	1	1	3	0	1	4	1		13	0	0.5
9	2	1	2	1	3		1	4	1	1	13	0	0.3												2
7	2	2	1	1	3	0	1	4	0		1	0	0.3
6	2	1	2	1	3		1	4	0	1	1	0	0.2												2
8	2	2	1	1	3	0	1	4	1		6	0	0
7	2	1	2	1	3		1	4	1	1	6	0	0.5												2
12	3	2	1	1	3	0	1	4	1		12	0	0.7
12	3	1	2	1	3		1	4	1	0	12	0	0.5												2
6	2	2	1	1	3	0	1	4	0		2	0	0.3
6	2	1	2	1	3		1	4	0	1	2	0	0.3												2
4	1	2	1	1	3	0	2	2	0		2	3
4	1	1	2	1	3		2	4	0	1	2	0	0.2												2
12	3	2	1	1	3	0	1	4	0		7	0	0.1	1	13	1	1	13	2			1	13	2	2
12	3	1	2	1	3		1	4	0	1	7	0	0.3												2
7	2	2	1	1	3	0	2	2	1		2	3	0.4
7	2	1	2	1	3		2	4	1	1	2	0	0.3												2
12	3	2	1	1	3	0	2	2	0		2	3
12	3	1	2	1	3		2	4	0	1	2	0	0.2												2
7	2	2	1	1	3	0	2	2	0		4	3
7	2	1	2	1	3		2	4	0	1	7	0	0.4												2
8	2	2	1	1	3	0	2	4	0		4	2	1.1																																2
8	2	1	2	1	3		2	4	0	1	7	0	0.4												2
6	2	2	1	1	3	0	1	4	0		7	0	0.4
5	1	1	2	1	3		1	4	0	1	7	0	0.7												2
10	2	2	1	1	3	0	1	4	0		6	0	0.2
9	2	1	2	1	3		1	4	0	1	6	0	0.2												2
11	3	2	1	1	3	0	1	4	0		12	0	0.2
11	3	1	2	1	3		1	4	0	1	12	0	0.3												2
12	3	2	1	1	3	0	1	4	1		7	0	0.2
12	3	1	2	1	3		1	4	1	1	7	0	0.3												2
9	2	2	1	1	3	0	1	4	0		7	0	0.1
8	2	1	2	1	3		1	4	0	1	7	0	0.2												2
11	3	2	1	1	3	1	1	4	1		1	1	12.1	2			2		2			1	9	1	2		2	2	2	2	2	2	2	2	2	2	2	2	2	2	2	2			0	1	1	14	2
11	3	1	2	1	3		1	4	1	1	1	1	8.7	2			2		2			2			2		2	2	2	2	2	2	2	2	2	2	2	2	2	2	2	2			2
9	2	2	1	1	3	0	1	4	0		6	0	0
9	2	1	2	1	3		1	4	0	1	6	0	0.3												2
12	3	2	1	1	3	0	1	4	1		5	0	0.1
12	3	1	2	1	3		1	4	1	1	5	0	0.2												2
14	4	2	1	1	3	3	2	2	0		10	0	0.1
13	3	1	2	1	3		2	1	0	0	11	3													2
6	2	2	1	1	3	0	1	4	0		4	0	0.2
6	2	1	2	1	3		1	4	0	1	4	0	0.2												2
6	2	2	1	1	3	0	1	4	1		2	1	15.3																																2
5	1	1	2	1	3		1	4	1	1	2	0	0.2												2
14	4	2	1	1	3	0	1	4	1		11	0	0.3
13	3	1	2	1	3		1	4	1	0	11	0	0.2												2
8	2	2	1	1	3	0	1	4	1		6	0	0.2
8	2	1	2	1	3		1	4	1	1	6	0	0.3												2
6	2	2	1	1	3	0	1	4	0		6	0	0.3
5	1	1	2	1	3		1	4	0	1	6	0	0.3												2
12	3	2	1	1	3	0	2	2	1		13	3
12	3	1	2	1	3		2	4	1	1	13	0	0.2												2
9	2	2	1	1	3	0	1	4	1		13	0	0.3
9	2	1	2	1	3		1	4	1	1	13	0	0.3												2
7	2	2	1	1	3	1	1	4	1		1	1	5	1	3	1	1	3	2			1	9	1	1		1	2	2	2	2	2	2	2	2	2	2	2	2	2	2	2			0	1	1	14	2
6	2	1	2	1	3		1	4	1	1	1	1	5.2	1	3	1	1		2			2			1	3	1	2	2	2	2	2	2	2	2	2	2	2	2	2	2	2			2
9	2	2	1	1	3	1	1	4	0		1	1	2.5	1	3	1	1	3	2			1	9	1	2		2	2	2	2	2	2	2	2	2	2	2	2	2	2	2	2			0	1	1	14	2
9	2	1	2	1	3		1	4	0	1	1	1	2.7	1	3	1	2		2			2			2		2	2	2	2	2	2	2	2	2	2	2	2	2	2	2	2			2
10	2	2	1	1	3	0	1	4	0		1	0	0.3
10	2	1	2	1	3		1	4	0	1	1	0	0.4												2
8	2	2	1	1	3	0	1	4	0		7	0	0.1
7	2	1	2	1	3		1	4	0	1	7	0	0.3												2
13	3	2	1	1	3	0	1	4	0		2	0	0.9
12	3	1	2	1	3		1	4	0	1	7	0	0.5												2
5	1	2	1	1	3	0	1	4	1		7	0	0.2
5	1	1	2	1	3		1	4	1	1	7	0	0.2												2
9	2	2	1	1	3	0	2	2	1		5	3
9	2	1	2	1	3		2	4	1	1	5	0	0.2												2
7	2	2	1	1	3	0	1	4	1		5	0	0.1
7	2	1	2	1	3		1	4	1	1	5	0	0.2												2
12	3	2	1	1	3	0	1	4	1		13	0	0.3
12	3	1	2	1	3		1	4	1	1	13	0	0.3												2
7	2	2	1	1	3	0	1	4	1		13	0	0.3
7	2	1	2	1	3		1	4	1	1	13	0	0.3												2
7	2	2	1	1	3	0	1	4	0		2	1	6.5	1		1	1		1	10	2	1	9	2	1		2	2	1	1	1	2	2	2	2	2	2	2	2	2	2	2			2	1	1	14	2
7	2	1	2	1	3		1	4	0	1	2	0	0.2												2
12	3	2	1	1	3	3	2	2	1		2	1	4.3	1		1	1		2			1	9	2	2		2	2	2	2	2	2	2	2	2	2	2	2	2	2	2	2			2	1	1	14	2
12	3	1	2	1	3		2	1	1	1	2	3	0.2												2
7	2	2	1	1	3	0	2	2	0		3	3
7	2	1	2	1	3		2	4	0	1	3	0	0.2												2
6	2	2	1	1	3	0	1	4	0		13	0	0.4
5	1	1	2	1	3		1	4	0	0	13	0	0.3												2
16	4	2	1	1	3	0	1	4	1		11	0	0.2
16	4	1	2	1	3		1	4	1	0	11	0	0.3												2
10	2	2	1	1	3	0	1	4	0		5	0	0.1
9	2	1	2	1	3		1	4	0	1	5	0	0.2												2
8	2	2	1	1	3	0	1	4	1		1	0	0.2
8	2	1	2	1	3		1	4	1	1	1	0	0.2												2
11	3	2	1	1	3	0	1	4	0		1	0	0.2
10	2	1	2	1	3		1	4	0	1	1	0	0.3												2
12	3	2	1	1	3	0	1	4	0		7	0	0.2
11	3	1	2	1	3		1	4	0	1	7	0	0.1												2
12	3	2	1	1	3	0	1	4	1		5	0	0.1
12	3	1	2	1	3		1	4	1	1	5	0	0.3												2
8	2	2	1	1	3	0	1	4	1		5	0	0.1
7	2	1	2	1	3		1	4	1	1	5	0	0.3												2
12	3	2	1	1	3	0	1	4	0		7	0	0.2
12	3	1	2	1	3		1	4	0	1	7	0	0.1												2
6	2	2	1	1	3	1	1	4	0		3	1	4.8	1	3	1	1	3	2			1	9	1	2		2	2	2	2	2	2	2	2	2	2	2	2	2	2	2	2			0	1	1	14	1
6	2	1	2	1	3		1	4	0	1	3	1		1	3	1	1	3	2			2			2		2	2	2	2	2	2	2	2	2	2	2	2	2	2	2	2			2
12	3	2	1	1	3	0	1	4	0		1	0	0.2
12	3	1	2	1	3		1	4	0	1	1	0	0.2												2
10	2	2	1	1	3	0	1	4	0		7	0	0.3
10	2	1	2	1	3		1	4	0	1	7	0	0.4												2
9	2	2	1	1	3	0	1	4	1		3	0	0.2
9	2	1	2	1	3		1	4	1	1	3	0	0.2												2
7	2	2	1	1	3	0	1	4	0		3	0	0.2
6	2	1	2	1	3		1	4	0	1	3	0	0.4												2
9	2	2	1	1	3	0	1	4	0		1	0	0.2
9	2	1	2	1	3		1	4	0	1	1	0	0.3												2
7	2	2	1	1	3	0	1	4	1		1	0	0.2
6	2	1	2	1	3		1	4	1	1	1	0	0.2												2
9	2	2	1	1	3	0	1	4	1		1	0	0.2
9	2	1	2	1	3		1	4	1	1	1	0	0.4												2
12	3	2	1	1	3	0	1	4	1		1	0	0.2
12	3	1	2	1	3		1	4	1	1	1	0	0.2												2
11	3	2	1	1	3	0	1	4	1		3	0	0.3
11	3	1	2	1	3		1	4	1	1	3	0	0.3												2
16	4	2	1	1	3	0	2	2	1		11	3
15	4	1	2	1	3		2	4	1	0	11	0	0.2												2
10	2	2	1	1	3	0	1	4	1		7	0	0.2
9	2	1	2	1	3		1	4	1	1	7	0	0.3												2
16	4	2	1	1	3	0	1	4	0		10	0	0.7
16	4	1	2	1	3		1	4	0	0	10	0	0.7												2
13	3	2	1	1	3	1	1	4	0		13	1	50.4																																2
13	3	1	2	1	3		1	4	0	1	13	1	52.5	2			1	3	2			2			2		2	2	2	2	2	2	2	2	2	2	2	2	2	2	2	2			2
11	3	2	1	1	3	1	1	4	0		13	1	3.5																																2
10	2	1	2	1	3		1	4	0	1	13	1	3.8	2			1	3	2			2			1	3	1	2	2	2	1	2	2	2	2	2	2	2	2	2	2	2			2
3	1	2	1	1	3	0	1	4	1		13	0	0.3
2	1	1	2	1	3		1	4	1	1	13	0	0.3												2
6	2	2	1	1	3	0	1	4	1		13	0	0.3
5	1	1	2	1	3		1	4	1	1	13	0	0.3												2
7	2	2	1	1	3	0	1	4	0		6	0	0.4
6	2	1	2	1	3		1	4	0	1	6	0	0.4												2
12	3	2	1	1	3	0	1	4	0		8	0	0.2
12	3	1	2	1	3		1	4	0	1	8	0	0.2												2
9	2	2	1	1	3	0	1	4	1		6	0	0.2
9	2	1	2	1	3		1	4	1	0	6	0	0.2												2
9	2	2	1	1	3	0	1	4	1		13	0	0.3
9	2	1	2	1	3		1	4	1	1	13	0	0.4												2
15	4	2	1	1	3	0	1	4	0		11	0	0.1
15	4	1	2	1	3		1	4	0	0	11	0	0.3												2
13	3	2	1	1	3	0	2	2	1		12	3
12	3	1	2	1	3		2	4	1	1	12	0	0.3												2
9	2	2	1	1	3	0	1	4	0		4	0	0.2
8	2	1	2	1	3		1	4	0	1	7	0	0.3												2
12	3	2	1	1	3	0	1	4	1		5	0	0.3
11	3	1	2	1	3		1	4	1	1	5	0	0.3												2
13	3	2	1	1	3	0	1	4	0		5	0	0.2
13	3	1	2	1	3		1	4	0	1	5	0	0.2												2
8	2	2	1	1	3	1	1	4	1		6	1	2.95	2			2		1	9	2	1	9	2	2		2	2	2	2	2	2	2	2	2	2	2	2	2	2	2	2			2	1	1	14	2
8	2	1	2	1	3		1	4	1	1	6	1	1.2	2			1	9	2			2			2		2	2	2	2	2	2	2	2	2	2	2	2	2	2	2	2			2
7	2	2	1	1	3	0	1	4	0		1	0	0.2
7	2	1	2	1	3		1	4	0	1	1	0	0.3												2
8	2	2	1	1	3	0	1	4	0		4	0	0.3
8	2	1	2	1	3		1	4	0	1	4	0	0.4												2
6	2	2	1	1	3	0	1	4	1		1	0	0.2
5	1	1	2	1	3		1	4	1	1	1	0	0.2												2
8	2	2	1	1	3	0	1	4	0		7	0	0.1
7	2	1	2	1	3		1	4	0	1	7	0	0.2												2
13	3	2	1	1	3	0	1	4	0		5	0	0.3
12	3	1	2	1	3		1	4	0	1	5	0	0.2												2
15	4	2	1	1	3	0	2	2	0		10	3
15	4	1	2	1	3		2	4	0	0	10	0	0.3												2
13	3	2	1	1	3	0	1	4	0		13	0	0.2
12	3	1	2	1	3		1	4	0	1	13	0	0.2												2
8	2	2	1	1	3	0	1	4	1		7	0	0.4
8	2	1	2	1	3		1	4	1	1	7	0	0.4												2
8	2	2	1	1	3	0	2	2	1		8	3
8	2	1	2	1	3		2	4	1	1	8	0	0.3												2
10	2	2	1	1	3	0	1	4	1		9	0	0.2
10	2	1	2	1	3		1	4	1	1	9	0	0.3												2
8	2	2	1	1	3	0	1	4	0		9	0	0.2
7	2	1	2	1	3		1	4	0	1	9	0	0.2												2
8	2	2	1	1	3	2	2	4	0		1	1	9																																0
7	2	1	2	1	3		2	4	0	1	1	2	0.9	2											2															2	2				0
10	2	2	1	1	3	0	1	4	1		2	0	0.2
9	2	1	2	1	3		1	4	1	1	3	0	0.2												2
16	4	2	1	1	3	0	2	2	1		11	3
15	4	1	2	1	3		2	4	1	1	11	0	0.3												2
11	3	2	1	1	3	0	1	4	0		7	0	0.3
10	2	1	2	1	3		1	4	0	1	7	0	0.4												2
13	3	2	1	1	3	0	1	4	1		7	0	0.4
12	3	1	2	1	3		1	4	1	1	7	0	0.4												2
7	2	2	1	1	3	0	1	4	1		7	0	0.1
7	2	1	2	1	3		1	4	1	1	7	0	0.1												2
8	2	2	1	1	3	0	1	4	1		7	0	0.1
8	2	1	2	1	3		1	4	1	1	7	0	0.3												2
8	2	2	1	1	3	0	1	4	0		6	1	6.7	2			2		1	9	2	2			2		2	2	2	2	2	2	2	2	2	2	2	2	2	2	2	2			2	1	1	14	1
7	2	1	2	1	3		1	4	0	1	6	0	0.2												2
12	3	2	1	1	3	0	1	4	1		1	0	0.2
11	3	1	2	1	3		1	4	1	1	1	0	0.3												2
8	2	2	1	1	3	0	1	4	0		2	0	0.2
7	2	1	2	1	3		1	4	0	1	2	0	0.2												2
12	3	2	1	1	3	0	2	2	0		2	3
11	3	1	2	1	3		2	4	0	1	3	0	0.2												2
13	3	2	1	1	3	0	1	4	1		1	0	0.1
12	3	1	2	1	3		1	4	1	1	1	0	0.3												2
10	2	2	1	1	3	0	1	4	0		2	0	0.2
10	2	1	2	1	3		1	4	0	1	3	0	0.4												2
12	3	2	1	1	3	0	1	4	1		2	0	0.3
12	3	1	2	1	3		1	4	1	1	3	0	0.3												2
7	2	2	1	1	3	0	1	4	0		2	0	0.2
7	2	1	2	1	3		1	4	0	1	3	0	0.2												2
13	3	2	1	1	3	0	1	4	1		1	0	0.3
13	3	1	2	1	3		1	4	1	1	1	0	0.4												2
17	4	2	1	1	3	0	1	4	1		11	0	0
17	4	1	2	1	3		1	4	1	0	11	0	0.3												2
15	4	2	1	1	3	0	1	4	0		11	0	0
14	4	1	2	1	3		1	4	0	0	11	0	0.1												2
7	2	2	1	1	3	0	2	2	0		9	3
6	2	1	2	1	3		2	4	0	1	9	0	0.3												2
10	2	2	1	1	3	0	1	4	0		6	1	3.6																																2	2
10	2	1	2	1	3		1	4	0	0	6	0	0.3												2
6	2	2	1	1	3	3	2	2	0		6	1	4.1																																2	2
6	2	1	2	1	3		2	1	0	1	6	3													2
10	2	2	1	1	3	0	1	4	1		8	0	0.8
10	2	1	2	1	3		1	4	1	1	8	0	0.2												2
10	2	2	1	1	3	0	1	4	0		4	0	0.2
10	2	1	2	1	3		1	4	0	1	4	0	0.5												2
11	3	2	1	1	3	0	1	4	1		1	0	0.2
11	3	1	2	1	3		1	4	1	1	1	0	0.2												2
13	3	2	1	1	3	0	1	4	0		1	0	0.3
12	3	1	2	1	3		1	4	0	1	1	0	0.3												2
12	3	2	1	1	3	0	1	4	0		5	0	0.3
12	3	1	2	1	3		1	4	0	1	5	0	0.2												2
12	3	2	1	1	3	0	1	4	0		12	0	0.4
12	3	1	2	1	3		1	4	0	1	12	0	0.4												2
11	3	2	1	1	3	0	1	4	1		12	0	0.6
10	2	1	2	1	3		1	4	1	1	12	0	0.4												2
10	2	2	1	1	3	0	1	4	0		4	0	0.2
9	2	1	2	1	3		1	4	0	1	7	0	0.3												2
10	2	2	1	1	3	0	1	4	0		4	0	0.3
9	2	1	2	1	3		1	4	0	1	7	0	0.2												2
8	2	2	1	1	3	0	1	4	1		2	0	0.2
8	2	1	2	1	3		1	4	1	1	3	0	0.2												2
10	2	2	1	1	3	0	1	4	1		8	0	0.3
9	2	1	2	1	3		1	4	1	1	8	0	0.3												2
10	2	2	1	1	3	0	1	4	1		1	0	0.3
10	2	1	2	1	3		1	4	1	1	1	0	0.3												2
7	2	2	1	1	3	0	1	4	1		8	0	0.3
7	2	1	2	1	3		1	4	1	1	8	0	0.3												2
13	3	2	1	1	3	0	1	4	0		12	0	0.1
12	3	1	2	1	3		1	4	0	1	12	0	0.3												2
11	3	2	1	1	3	0	1	4	0		12	0	0.3
10	2	1	2	1	3		1	4	0	1	12	0	0.3												2
4	1	2	1	1	3	0	1	4	0		6	1	13.5	1	11	1	1		1	11	2	1	9	2	2		2	2	2	2	2	2	2	2	2	2	2	2	2	2	2	2			2	1	1	14	2
4	1	1	2	1	3		1	4	0	1	6	0	0.2												2
12	3	2	1	1	3	0	1	4	1		1	0	0.3
12	3	1	2	1	3		1	4	1	1	1	0	0.3												2
11	3	2	1	1	3	3	2	3	1		6	3
10	2	1	2	1	3		2	3	1	1	6	3	0.3												2
7	2	2	1	1	3	0	1	4	1		8	0	0.2
7	2	1	2	1	3		1	4	1	1	8	0	0.3												2
11	3	2	1	1	3	0	2	2	1		2	3
10	2	1	2	1	3		2	4	1	1	3	0	0.2												2
5	1	2	1	1	3	3	2	3	1		13	3
5	1	1	2	1	3		2	3	1	1	13	3	0.1												2
12	3	2	1	1	3	0	1	4	0		2	1	1.7	1	10	1	1		1	11	1	1	9	1	1	11	2	1	2	2	1	2	1	1	2	2	2	2	2	2	2	2			0	1	1	10	1
12	3	1	2	1	3		1	4	0	1	2	0	0.3												2
16	4	2	1	1	3	3	2	2	1		11	0	0.1
15	4	1	2	1	3		2	1	1	0	11	3	0.3												2
8	2	2	1	1	3	0	1	4	1		1	0	0.2
7	2	1	2	1	3		1	4	1	1	1	0	0.2												2
13	3	2	1	1	3	0	1	4	1		7	0	0.3
13	3	1	2	1	3		1	4	1	1	7	0	0.3												2
15	4	2	1	1	3	0	1	4	1		13	0	0.7
15	4	1	2	1	3		1	4	1	0	13	0	0.8												2
16	4	2	1	1	3	0	2	2	1		10	3
15	4	1	2	1	3		2	4	1	1	10	0	0.3												2
18	4	2	1	1	3	0	1	4	1		10	0	0.3
17	4	1	2	1	3		1	4	1	1	10	0	0.2												2
14	4	2	1	1	3	0	1	4	0		10	0	0.2
14	4	1	2	1	3		1	4	0	1	10	0	0.2												2
13	3	2	1	1	3	0	2	4	1		3	0	0.3
12	3	1	2	1	3		2	1	1	1	3	3	0.3												2
9	2	2	1	1	3	3	2	3	0		3	3
8	2	1	2	1	3		2	3	0	1	3	3													2
10	2	2	1	1	3	0	1	4	1		1	0	0.2
10	2	1	2	1	3		1	4	1	1	1	0	0.2												2
15	4	2	1	1	3	3	2	2	0		5	0	0.1
15	4	1	2	1	3		2	4	0	1	5	0	0.2												2
14	4	2	1	1	3	3	2	3	1		13	3
14	4	1	2	1	3		2	3	1	0	13	3	0.2												2
12	3	2	1	1	3	0	2	2	0		13	3
12	3	1	2	1	3		2	4	0	0	13	0	0.4												2
11	3	2	1	1	3	0	1	4	1		1	0	0.2
10	2	1	2	1	3		1	4	1	1	1	0	0.3												2
9	2	2	1	1	3	0	1	4	0		13	0	0.2
8	2	1	2	1	3		1	4	0	1	13	0	0.2												2
5	1	2	1	1	3	0	1	4	1		13	0	0.2
5	1	1	2	1	3		1	4	1	1	13	0	0.2												2
12	3	2	1	1	3	0	1	4	1		7	1	2.8																																2
12	3	1	2	1	3		1	4	1	1	7	0	0.3												2
13	3	2	1	1	3	0	1	4	1		5	0	0.3
12	3	1	2	1	3		1	4	1	1	5	0	0.2												2
6	2	2	1	1	3	0	1	4	1		7	0	0.2
6	2	1	2	1	3		1	4	1	1	7	0	0.2												2
9	2	2	1	1	3	0	1	4	0		5	0	0.4
8	2	1	2	1	3		1	4	0	1	5	0	0.3												2
10	2	2	1	1	3	0	1	4	0		6	0	0.4
10	2	1	2	1	3		1	4	0	1	6	0	0.3												2
13	3	2	1	1	3	0	1	4	1		12	0	0.1
13	3	1	2	1	3		1	4	1	1	12	0	0.3												2
11	3	2	1	1	3	0	2	2	1		2	3	0.2
10	2	1	2	1	3		2	4	1	1	1	0	0.3												2
3	1	2	1	1	3	0	1	4	1		2	0	0.2
2	1	1	2	1	3		1	4	1	1	2	0	0.2												2
7	2	2	1	1	3	0	1	4	0		7	0	0.1
7	2	1	2	1	3		1	4	0	1	7	0	0.3												2
10	2	2	1	1	3	0	1	4	1		1	0	0.2
9	2	1	2	1	3		1	4	1	1	1	0	0.2												2
13	3	2	1	1	3	0	1	4	1		7	0	0.3
13	3	1	2	1	3		1	4	1	1	7	0	0.3												2
9	2	2	1	1	3	0	1	4	1		5	0	0.3
9	2	1	2	1	3		1	4	1	1	5	0	0.3												2
6	2	2	1	1	3	0	1	4	0		4	0	0.4
6	2	1	2	1	3		1	4	0	1	4	0	0.2												2
5	1	2	1	1	3	0	1	4	0		7	0	0.1
4	1	1	2	1	3		1	4	0	1	7	0	0.2												2
5	1	2	1	1	3	0	1	4	0		7	0	0.1
4	1	1	2	1	3		1	4	0	1	7	0	0.2												2
3	1	2	1	1	3	0	1	4	1		7	0	0.1
3	1	1	2	1	3		1	4	1	1	7	0	0.2												2
6	2	2	1	1	3	0	1	4	1		7	0	0.2
6	2	1	2	1	3		1	4	1	1	7	0	0.3												2
10	2	2	1	1	3	0	1	4	1		5	0	0.2
9	2	1	2	1	3		1	4	1	1	5	0	0.3												2
11	3	2	1	1	3	0	1	4	1		4	0	0.2
11	3	1	2	1	3		1	4	1	1	4	0	0.3												2
9	2	2	1	1	3	0	1	4	0		4	0	0.3
9	2	1	2	1	3		1	4	0	1	4	0	0.3												2
15	4	2	1	1	3	0	1	4	0		10	0	0.2
14	4	1	2	1	3		1	4	0	0	10	0	0.3												2
7	2	2	1	1	3	0	1	4	0		9	0	0.2
6	2	1	2	1	3		1	4	0	1	10	0	0.3												2
9	2	2	1	1	3	0	1	4	0		9	0	0.2
9	2	1	2	1	3		1	4	0	1	9	0	0.2												2
10	2	2	1	1	3	0	1	4	0		4	0	0.1
10	2	1	2	1	3		1	4	0	1	4	0	0.3												2
8	2	2	1	1	3	0	1	4	0		4	0	0.1
8	2	1	2	1	3		1	4	0	1	4	0	0.3												2
7	2	2	1	1	3	0	1	4	0		2	0	0.4
6	2	1	2	1	3		1	4	0	1	2	0	0.4												2
10	2	2	1	1	3	0	1	4	1		2	0	0.4
10	2	1	2	1	3		1	4	1	1	2	0	0.2												2
14	4	2	1	1	3	0	2	2	1		11	3
14	4	1	2	1	3		2	4	1	0	11	0	0.2												2
11	3	2	1	1	3	0	1	4	1		7	0	0.3
10	2	1	2	1	3		1	4	1	1	7	0	0.2												2
12	3	2	1	1	3	0	1	4	1		12	0	0.3
11	3	1	2	1	3		1	4	1	1	12	0	0.2												2
10	2	2	1	1	3	0	1	4	1		5	0	0.2
9	2	1	2	1	3		1	4	1	1	5	0	0.2												2
6	2	2	1	1	3	0	1	4	0		8	0	0.1
5	1	1	2	1	3		1	4	0	1	8	0	0.2												2
10	2	2	1	1	3	0	1	4	1		4	0	0.2
9	2	1	2	1	3		1	4	1	1	4	0	0.3												2
11	3	2	1	1	3	0	1	4	0		7	0	0.1
11	3	1	2	1	3		1	4	0	1	7	0	0.3												2
9	2	2	1	1	3	0	1	4	1		13	0	0.3
8	2	1	2	1	3		1	4	1	1	13	0	0.3												2
12	3	2	1	1	3	0	2	2	1		13	3
12	3	1	2	1	3		2	4	1	1	13	0	0.5												2
15	4	2	1	1	3	0	1	4	0		10	0	0.2
15	4	1	2	1	3		1	4	0	1	10	0	0.2												2
9	2	2	1	1	3	0	1	4	0			0	0.2
9	2	1	2	1	3		1	4	0	1		0	0.3												2
18	4	2	1	1	3	0	1	4	1		13	0	0.2
18	4	1	2	1	3		1	4	1	1	13	0	0.4												2
7	2	2	1	1	3	0	1	4	0		9	0	0.3
7	2	1	2	1	3		1	4	0	1	2	0	0.3												2
12	3	2	1	1	3	0	1	4	1		1	0	0.2
12	3	1	2	1	3		1	4	1	1	1	0	0.2												2
13	3	2	1	1	3	0	1	4	0		1	0	0.2
12	3	1	2	1	3		1	4	0	1	1	0	0.2												2
8	2	2	1	1	3	0	1	4	1		5	0	0.3
8	2	1	2	1	3		1	4	1	1	5	0	0.3												2
15	4	2	1	1	3	0	1	4	1		11	0	0
15	4	1	2	1	3		1	4	1	0	11	0	0.3												2
12	3	2	1	1	3	0	1	4	1		1	0	0.3
12	3	1	2	1	3		1	4	1	1	1	0	0.3												2
11	3	2	1	1	3	0	1	4	0		2	0	0.2
11	3	1	2	1	3		1	4	0	1	2	0	0.2												2
11	3	2	1	1	3	0	1	4	0		7	0	0.3
11	3	1	2	1	3		1	4	0	1	7	0	0.2												2
11	3	2	1	1	3	0	1	4	0		3	0	0.3
11	3	1	2	1	3		1	4	0	1	3	0	0.3												2
15	4	2	1	1	3	0	1	4	0		11	0	0.2
15	4	1	2	1	3		1	4	0	1	11	0	0.1												2
7	2	2	1	1	3	0	1	4	1		9	0	0.2
7	2	1	2	1	3		1	4	1	0	9	0	0.2												2
6	2	2	1	1	3	0	1	4	0		5	0	0.2
5	1	1	2	1	3		1	4	0	1	5	0	0.3												2
13	3	2	1	1	3	0	1	4	0		2	0	0.2
13	3	1	2	1	3		1	4	0	1	2	0	0.2												2
9	2	2	1	1	3	0	2	2	0		13	3
9	2	1	2	1	3		2	4	0	0	13	0	0.3												2
10	2	2	1	1	3	0	1	4	1		5	0	0.4
10	2	1	2	1	3		1	4	1	1	5	0	0.3												2
6	2	2	1	1	3	0	1	4	1		6	1	7.7	1	11	1	1	11	1	11	1	1	9	2	2		2	2	2	2	2	2	2	2	2	2	2	2	2	2	2	2			2	1	1	14	1
6	2	1	2	1	3		1	4	1	1	6	0	0.3												2
8	2	2	1	1	3	0	1	4	0		6	1	14.1	1	11	1	1	11	1	11	2	1	9	2	2		2	2	2	2	2	2	2	2	2	2	2	2	2	2	2	2			2	1	1	14	1
8	2	1	2	1	3		1	4	0	1	6	0	0.4												2
13	3	2	1	1	3	0	1	4	0		2	1	9.3	1	11	1	2	11	2			1	9	2	2		2	2	2	2	2	2	2	2	2	2	2	2	2	2	2	2			2	1	1	14	2
12	3	1	2	1	3		1	4	0	1	2	0	0.2												2
8	2	2	1	1	3	0	1	4	0		6	0	0.2
8	2	1	2	1	3		1	4	0	1	6	0	0.3												2
10	2	2	1	1	3	0	1	4	0		6	0	0.5
10	2	1	2	1	3		1	4	0	1	6	0	0.7												2
10	2	2	1	1	3	0	1	4	1		5	0	0.1
10	2	1	2	1	3		1	4	1	1	5	0	0.2												2
6	2	2	1	1	3	0	1	4	0		5	0	0.2
6	2	1	2	1	3		1	4	0	1	5	0	0.2												2
7	2	2	1	1	3	0	2	2	1		4	3
7	2	1	2	1	3		2	4	1	1	4	0	0.2												2
10	2	2	1	1	3	0	1	4	0		1	0	0.3
10	2	1	2	1	3		1	4	0	1	1	0	0.2												2
14	4	2	1	1	3	3	2	2	0		10	0	0.2
14	4	1	2	1	3		2	1	0	1	10	3													2
11	3	2	1	1	3	0	1	4	0		2	1	11.5	1	10	1	1	10	1	10	1	1	9	2	1		2	1	2	2	2	2	2	2	2	2	2	2	1	2	2	2			0	1	1	14	2
11	3	1	2	1	3		1	4	0	1	2	0	0.2												2
7	2	2	1	1	3	0	1	4	0		5	0	0.1
7	2	1	2	1	3		1	4	0	1	5	0	0.2												2
13	3	2	1	1	3	0	1	4	0		13	0	0.2
12	3	1	2	1	3		1	4	0	1	13	0	0.3												2
12	3	2	1	1	3	0	1	4	1		1	0	0.3
12	3	1	2	1	3		1	4	1	1	1	0	0.3												2
13	3	2	1	1	3	0	1	4	1		1	0	0.2
13	3	1	2	1	3		1	4	1	1	1	0	0.2												2
14	4	2	1	1	3	0	1	4	0		13	0	0.3
13	3	1	2	1	3		1	4	0	1	13	0	0.4												2
15	4	2	1	1	3	0	1	4	1		13	0	0.4
15	4	1	2	1	3		1	4	1	1	13	0	0.3												2
11	3	2	1	1	3	3	2	2	1		1	0	0.2
11	3	1	2	1	3		2	1	1	1	1	3	0.2												2
16	4	2	1	1	3	0	1	4	0		10	0	0.3
16	4	1	2	1	3		1	4	0	0	10	0	0.4												2
13	3	2	1	1	3	0	1	4	1		5	0	0.3
12	3	1	2	1	3		1	4	1	1	5	0	0.4												2
10	2	2	1	1	3	0	1	4	0		1	0	0.1
10	2	1	2	1	3		1	4	0	1	1	0	0.1												2
13	3	2	1	1	3	0	1	4	1		12	0	0.2
13	3	1	2	1	3		1	4	1	1	12	0	0.3												2
16	4	2	1	1	3	0	1	4	0		10	0	0.2
15	4	1	2	1	3		1	4	0	1	10	0	0.2												2
9	2	2	1	1	3	0	1	4	1		7	0	0.3
8	2	1	2	1	3		1	4	1	1	7	0	0.4												2
14	4	2	1	1	3	0	1	4	0		11	0	0.1
14	4	1	2	1	3		1	4	0	0	11	0	0.1												2
7	2	2	1	1	3	0	1	4	1		1	0	0.2
7	2	1	2	1	3		1	4	1	1	1	0	0.2												2
10	2	2	1	1	3	0	1	4	0		2	0	0.2
10	2	1	2	1	3		1	4	0	1	2	0	0.2												2
7	2	2	1	1	3	0	1	4	0		2	0	0.3
6	2	1	2	1	3		1	4	0	1	2	0	0.3												2
12	3	2	1	1	3	0	1	4	0		1	0	0.2
12	3	1	2	1	3		1	4	0	1	1	0	0.2												2
9	2	2	1	1	3	0	1	4	0		5	0	0.4
9	2	1	2	1	3		1	4	0	1	5	0	0.2												2
7	2	2	1	1	3	0	1	4	0		5	0	0.2
7	2	1	2	1	3		1	4	0	1	5	0	0.2												2
10	2	2	1	1	3	0	1	4	1		1	0	0.2
10	2	1	2	1	3		1	4	1	1	1	0	0.2												2
7	2	2	1	1	3	0	1	4	1		1	1	13.3																																2
7	2	1	2	1	3		1	4	1	1	1	0	0.2												2
7	2	2	1	1	3	0	1	4	0		7	0	0.2
7	2	1	2	1	3		1	4	0	1	7	0	0.2												2
10	2	2	1	1	3	0	1	4	0		3	0	0.3
10	2	1	2	1	3		1	4	0	1	3	0	0.2												2
13	3	2	1	1	3	0	1	4	1		3	0	0.2
13	3	1	2	1	3		1	4	1	1	3	0	0.2												2
15	4	2	1	1	3	0	1	4	0		11	0	0
15	4	1	2	1	3		1	4	0	0	11	0	0.1												2
10	2	2	1	1	3	0	1	4	0		4	0	0.2
9	2	1	2	1	3		1	4	0	1	4	0	0.6												2
9	2	2	1	1	3	0	1	4	1		6	0	0.2
9	2	1	2	1	3		1	4	1	1	6	0	0.1												2
11	3	2	1	1	3	0	1	4	0		1	0	0.3
10	2	1	2	1	3		1	4	0	1	1	0	0.3												2
6	2	2	1	1	3	0	1	4	1		1	0	0.3
6	2	1	2	1	3		1	4	1	1	1	0	0.3												2
13	3	2	1	1	3	0	1	4	1		2	0	0.4
13	3	1	2	1	3		1	4	1	1	2	0	0.3												2
8	2	2	1	1	3	0	1	4	0		6	0	0.2
7	2	1	2	1	3		1	4	0	1	6	0	0.2												2
9	2	2	1	1	3	0	1	4	1		1	0	0.3
9	2	1	2	1	3		1	4	1	1	1	0	0.3												2
11	3	2	1	1	3	0	2	2	1		1	3
11	3	1	2	1	3		2	4	1	1	1	0	0.4												2
8	2	2	1	1	3	0	1	4	0		1	0	0.2
7	2	1	2	1	3		1	4	0	1	1	0	0.3												2
6	2	2	1	1	3	0	1	4	1		1	0	0.1
5	1	1	2	1	3		1	4	1	1	1	0	0.3												2
8	2	2	1	1	3	1	1	4	0		1	1	6.7	2			2		1		2	2			2		2	2	2	2	2	2	2	2	2	2	2	2	2	2	2	2			0	1	1		2
8	2	1	2	1	3		1	4	0	1	1	1	14.5	2			2		2			2			2		2	2	2	2	2	2	2	2	2	2	2	2	2	2	2	2			2
9	2	2	1	1	3	0	1	4	1		13	0	0.3
8	2	1	2	1	3		1	4	1	1	13	0	0.3												2
17	4	2	1	1	3	0	1	4	0		10	0	0.3
17	4	1	2	1	3		1	4	0	1	10	0	0.3												2
12	3	2	1	1	3	0	1	4	1		12	0	0.3
11	3	1	2	1	3		1	4	1	1	12	0	0.3												2
13	3	2	1	1	3	3	2	2	0		5	0	0.1
13	3	1	2	1	3		2	1	0	1	5	3													2
6	2	2	1	1	3	3	2	3	0		1	3
5	1	1	2	1	3		2	3	0	1	1	3													2
9	2	2	1	1	3	0	1	4	0		4	0	0.3
9	2	1	2	1	3		1	4	0	1	4	0	0.3												2
6	2	2	1	1	3	0	1	4	0		4	0	0.2
6	2	1	2	1	3		1	4	0	1	4	0	0.3												2
7	2	2	1	1	3	0	1	4	1		6	0	0.1
6	2	1	2	1	3		1	4	1	1	6	0	0.3												2
13	3	2	1	1	3	0	1	4	1		12	0	0.4
13	3	1	2	1	3		1	4	1	1	12	0	0.3												2
10	2	2	1	1	3	0	1	4	1		6	0	0.3
10	2	1	2	1	3		1	4	1	1	6	0	0.2												2
8	2	2	1	1	3	0	1	4	0		6	0	0.2
8	2	1	2	1	3		1	4	0	1	6	0	0.2												2
13	3	2	1	1	3	0	1	4	1		7	0	0.4
13	3	1	2	1	3		1	4	1	1	7	0	0.3												2
8	2	2	1	1	3	0	1	4	1		6	0	0
8	2	1	2	1	3		1	4	1	1	6	0	0.4												2
9	2	2	1	1	3	0	1	4	0		2	0	0.1
8	2	1	2	1	3		1	4	0	1	2	0	0.1												2
6	2	2	1	1	3	0	1	4	1		2	0	0.2
6	2	1	2	1	3		1	4	1	1	3	0	0.2												2
8	2	2	1	1	3	0	1	4	1		7	0	0.2
8	2	1	2	1	3		1	4	1	1	7	0	0.2												2
13	3	2	1	1	3	0	1	4	0		8	0	0.2
12	3	1	2	1	3		1	4	0	1	8	0	0.2												2
12	3	2	1	1	3	3	2	3	0		7	3
12	3	1	2	1	3		2	3	0	1	7	3													2
12	3	2	1	1	3	3	2	2	0		7	1	6.65																																2
11	3	1	2	1	3		2	1	0	1	7	3													2
11	3	2	1	1	3	0	1	4	1		4	0	0.2
10	2	1	2	1	3		1	4	1	1	7	0	0.2												2
12	3	2	1	1	3	3	2	2	1		2	0	0.3
11	3	1	2	1	3		2	4	1	1	2	0	0.3												2
12	3	2	1	1	3	0	2	2	0		2	3
11	3	1	2	1	3		2	4	0	1	2	0	0.2												2
6	2	2	1	1	3	3	2	2	1		2	1	1.6																																0
6	2	1	2	1	3		2	1	1	1	3	3	0.3												2
11	3	2	1	1	3	0	1	4	0		3	1	9.6	1	3	1	1	3	2			1	9	2	2		2	2	2	2	2	2	2	2	2	2	2	2	2	2	2	2			2	1	1	14	2
11	3	1	2	1	3		1	4	0	1	3	0	0.2												2
8	2	2	1	1	3	0	1	4	0		3	1	7.8	1	3	1	1	3	2			1	9	2	2		2	2	2	2	2	2	2	2	2	2	2	2	2	2	2	2			2	1	1	14	2
8	2	1	2	1	3		1	4	0	1	3	0	0.2												2
9	2	2	1	1	3	0	1	4	0		9	0	0.4
9	2	1	2	1	3		1	4	0	1	9	0	0.4												2
7	2	2	1	1	3	0	1	4	1		6	0	0.2
6	2	1	2	1	3		1	4	1	0	6	0	0.1												2
7	2	2	1	1	3	3	2	2	1		7	0	0.1
6	2	1	2	1	3		2	1	1	1	7	3	0.2												2
9	2	2	1	1	3	0	1	4	1		2	0	0.5
9	2	1	2	1	3		1	4	1	1	2	0	0.4												2
7	2	2	1	1	3	0	1	4	1		4	0	0.3
6	2	1	2	1	3		1	4	1	1	4	0	0.2												2
9	2	2	1	1	3	0	1	4	1		4	0	0.2
8	2	1	2	1	3		1	4	1	1	4	0	0.3												2
14	4	2	1	1	3	0	1	4	0		10	0	0.2
14	4	1	2	1	3		1	4	0	0	10	0	0.1												2
11	3	2	1	1	3	0	1	4	0		7	0	0.2
11	3	1	2	1	3		1	4	0	1	7	0	0.1												2
11	3	2	1	1	3	0	1	4	0		12	0	0.4
11	3	1	2	1	3		1	4	0	1	12	0	0.2												2
10	2	2	1	1	3	0	1	4	0		13	0	0.2
10	2	1	2	1	3		1	4	0	1	13	0	0.2												2
6	2	2	1	1	3	0	1	4	0		13	0	0.2
5	1	1	2	1	3		1	4	0	1	13	0	0.2												2
14	4	2	1	1	3	0	1	4	0		13	0	0.2
13	3	1	2	1	3		1	4	0	0	13	0	0.2												2
5	1	2	1	1	3	0	1	4	1		13	0	0.2
4	1	1	2	1	3		1	4	1	1	13	0	0.3												2
9	2	2	1	1	3	0	1	4	0		13	0	0.3
8	2	1	2	1	3		1	4	0	1	13	0	0.2												2
11	3	2	1	1	3	3	2	2	1		2	0	0.3
10	2	1	2	1	3		2	1	1	1	3	3	0.1												2
10	2	2	1	1	3	0	1	4	0		1	0	0.2
9	2	1	2	1	3		1	4	0	1	1	0	0.2												2
12	3	2	1	1	3	0	1	4	1		2	0	0.2
11	3	1	2	1	3		1	4	1	1	2	0	0.3												2
11	3	2	1	1	3	0	1	4	1		3	0	0.3
10	2	1	2	1	3		1	4	1	1	3	0	0.3												2
3	1	2	1	1	3	0	1	4	1		7	0	0.2
3	1	1	2	1	3		1	4	1	1	7	0	0.2												2
5	1	2	1	1	3	0	1	4	1		7	0	0.3
5	1	1	2	1	3		1	4	1	1	7	0	0.3												2
8	2	2	1	1	3	0	1	4	1		1	0	0.3
8	2	1	2	1	3		1	4	1	0	1	0	0.2												2
11	3	2	1	1	3	0	1	4	0		1	0	0.2
10	2	1	2	1	3		1	4	0	0	1	0	0.3												2
11	3	2	1	1	3	0	1	4	1		5	0	0.3
11	3	1	2	1	3		1	4	1	1	5	0	0.3												2
8	2	2	1	1	3	0	1	4	0		4	1	15.9	1	11	2	2		2			1	9	2	2		2	2	2	2	2	2	2	2	2	2	2	2	2	2	2	2			2	1	1	14	2
8	2	1	2	1	3		1	4	0	1	7	0	0.3												2
10	2	2	1	1	3	0	1	4	0		4	0	0.2
10	2	1	2	1	3		1	4	0	1	7	0	0.2												2
10	2	2	1	1	3	2	2	4	0		5	1	1.5	2			2		2			1	9	2	2		2	2	2	2	2	2	2	2	2	2	2	2	2	2	2	2			2	1	1	14	2
9	2	1	2	1	3		2	4	0	1	5	2	0.9	2											2															2	2				0
8	2	2	1	1	3	0	1	4	1		1	0	0.2
7	2	1	2	1	3		1	4	1	1	1	0	0.1												2
11	3	2	1	1	3	0	1	4	0		1	0	0.2
11	3	1	2	1	3		1	4	0	1	1	0	0.1												2
15	4	2	1	1	3	0	1	4	0		11	1	3.6																																2
14	4	1	2	1	3		1	4	0	0	11	0	0.2												2
13	3	2	1	1	3	0	1	4	1		13	0	0.3
12	3	1	2	1	3		1	4	1	1	13	0	0.3												2
9	2	2	1	1	3	0	1	4	0		1	0	0.1
9	2	1	2	1	3		1	4	0	1	1	0	0.2												2
11	3	2	1	1	3	0	1	4	1		1	0	0.1
11	3	1	2	1	3		1	4	1	1	1	0	0.1												2
16	4	2	1	1	3	0	1	4	1		11	0	0
15	4	1	2	1	3		1	4	1	0	11	0	0.3												2
14	4	2	1	1	3	0	1	4	0		11	0	0.1
13	3	1	2	1	3		1	4	0	0	11	0	0.1												2
16	4	2	1	1	3	0	1	4	0		11	0	0.1
15	4	1	2	1	3		1	4	0	0	11	0	0.2												2
14	4	2	1	1	3	0	1	4	0		4	0	0.2
13	3	1	2	1	3		1	4	0	1	4	0	0.3												2
11	3	2	1	1	3	0	1	4	0		4	0	0.2
11	3	1	2	1	3		1	4	0	1	4	0	0.2												2
14	4	2	1	1	3	0	1	4	0		11	0	0
13	3	1	2	1	3		1	4	0	0	11	0	0.1												2
6	2	2	1	1	3	0	1	4	0		4	0	0.3
6	2	1	2	1	3		1	4	0	1	7	0	0.2												2
14	4	2	1	1	3	0	1	4	0		10	0	0.2
14	4	1	2	1	3		1	4	0	1	10	0	0.2												2
14	4	2	1	1	3	0	1	4	0		13	0	0.2
14	4	1	2	1	3		1	4	0	1	13	0	0.2												2
7	2	2	1	1	3	0	1	4	0		7	0	0.2
6	2	1	2	1	3		1	4	0	1	7	0	0.2												2
12	3	2	1	1	3	0	2	2	0		7	3
12	3	1	2	1	3		2	4	0	1	7	0	0.4												2
9	2	2	1	1	3	0	1	4	1		4	0	0.3
8	2	1	2	1	3		1	4	1	1	7	0	0.2												2
16	4	2	1	1	3	3	2	2	1		11	0	0.4
16	4	1	2	1	3		2	1	1	0	11	3	0.8												2
7	2	2	1	1	3	0	2	2	1		4	3
7	2	1	2	1	3		2	4	1	1	4	0	0.3												2
13	3	2	1	1	3	3	2	2	1		7	0	0.3
13	3	1	2	1	3		2	1	1	1	7	3	0.5												2
6	2	2	1	1	3	0	1	4	0		1	0	0.1
6	2	1	2	1	3		1	4	0	1	1	0	0.1												2
5	1	2	1	1	3	0	1	4	1		2	0	0.2
5	1	1	2	1	3		1	4	1	1	1	0	0.1												2
7	2	2	1	1	3	0	1	4	0		5	0	0.1
6	2	1	2	1	3		1	4	0	1	5	0	0.3												2
11	3	2	1	1	3	0	1	4	1		5	0	0.3
11	3	1	2	1	3		1	4	1	1	5	0	0.3												2
12	3	2	1	1	3	0	1	4	1		7	0	0.5
12	3	1	2	1	3		1	4	1	1	7	0	0.4												2
8	2	2	1	1	3	0	1	4	1		3	1	12.2	1	11	2	2		1	12	1	1	9	2	2		2	2	2	2	2	2	2	2	2	2	2	2	2	2	2	2			2	1	1	14	2
8	2	1	2	1	3		1	4	1	1	3	0	0.5												2
10	2	2	1	1	3	0	1	4	1		8	0	0.1
10	2	1	2	1	3		1	4	1	1	8	0	0.2												2
16	4	2	1	1	3	2	2	4	1		11	2	0.9																																0
16	4	1	2	1	3		2	4	1	0	11	2	1	2			2		2			2			2		2	2	2	2	2	2	2	2	2	2	2	2	2	2	2	2			2
7	2	2	1	1	3	0	1	4	1		7	0	0.1
6	2	1	2	1	3		1	4	1	1	7	0	0.4												2
12	3	2	1	1	3	0	1	4	1		2	0	0.5
12	3	1	2	1	3		1	4	1	1	2	0	0.3												2
7	2	2	1	1	3	0	1	4	1		1	0	0.2
7	2	1	2	1	3		1	4	1	1	1	0	0.2												2
6	2	2	1	1	3	0	2	2	0		1	3
6	2	1	2	1	3		2	4	0	1	1	0	0.3												2
11	3	2	1	1	3	0	1	4	0		5	0	0.3
10	2	1	2	1	3		1	4	0	1	5	0	0.2												2
12	3	2	1	1	3	0	1	4	1		5	0	0.2
12	3	1	2	1	3		1	4	1	1	5	0	0.1												2
8	2	2	1	1	3	0	1	4	0		1	0	0.3
8	2	1	2	1	3		1	4	0	1	1	0	0.3												2
14	4	2	1	1	3	0	1	4	0		2	0	0.2
13	3	1	2	1	3		1	4	0	1	2	0	0.3												2
6	2	2	1	1	3	0	1	4	1		1	0	0.3
5	1	1	2	1	3		1	4	1	1	1	0	0.1												2
7	2	2	1	1	3	0	1	4	0		7	0	0.1
7	2	1	2	1	3		1	4	0	1	7	0	0.2												2
10	2	2	1	1	3	0	1	4	1		7	0	0.2
9	2	1	2	1	3		1	4	1	1	7	0	0.2												2
8	2	2	1	1	3	0	1	4	0		5	0	0.2
8	2	1	2	1	3		1	4	0	1	5	0	0.3												2
10	2	2	1	1	3	0	1	4	1		1	0	0.3
9	2	1	2	1	3		1	4	1	1	1	0	0.2												2
9	2	2	1	1	3	0	1	4	0		4	0	0.2
9	2	1	2	1	3		1	4	0	0	4	0	0.2												2
7	2	2	1	1	3	3	2	2	0		4	0	0.3
7	2	1	2	1	3		2	1	0	1	4	3													2
7	2	2	1	1	3	0	1	4	1		13	0	0.3
7	2	1	2	1	3		1	4	1	1	13	0	0.2												2
6	2	2	1	1	3	0	1	4	0		13	0	0.3
5	1	1	2	1	3		1	4	0	1	13	0	0.3												2
7	2	2	1	1	3	1	1	4	1		1	1	5.4	1	3	1	1	3	1	8	2	1	9	1	1	3	1	2	2	2	2	2	2	2	2	2	2	2	2	2	2	1	1	8	2	1	1	14	1
7	2	1	2	1	3		1	4	1	1	1	1		2			1	3	2			2			2		2	2	2	2	2	2	2	2	2	2	2	2	2	2	2	1	1	8	2
15	4	2	1	1	3	0	1	4	0		10	0	0.1
14	4	1	2	1	3		1	4	0	0	10	0	0.2												2
13	3	2	1	1	3	0	1	4	1		8	0	0.2
13	3	1	2	1	3		1	4	1	1	8	0	0.2												2
8	2	2	1	1	3	0	1	4	1		2	0	0.3
7	2	1	2	1	3		1	4	1	1	2	0	0.2												2
11	3	2	1	1	3	0	1	4	1		2	0	0.2
10	2	1	2	1	3		1	4	1	1	2	0	0.1												2
15	4	2	1	1	3	0	2	2	1		10	3
14	4	1	2	1	3		2	4	1	0	10	0	0.3												2
11	3	2	1	1	3	0	1	4	1		13	0	0.2
11	3	1	2	1	3		1	4	1	1	13	0	0.4												2
11	3	2	1	1	3	0	1	4	0		13	0	0.5
11	3	1	2	1	3		1	4	0	1	13	0	0.5												2
6	2	2	1	1	3	0	1	4	0		9	1	16.7	1	11	1	1	11	2			1	9	2	2		2	2	2	2	2	2	2	2	2	2	2	2	2	2	2	2			2	1	1	14	2
5	1	1	2	1	3		1	4	0	1	9	0	0.2												2
8	2	2	1	1	3	0	1	4	1		9	1	4.3	1	10	2	2		2			1	9	2	2		2	2	2	2	2	2	2	2	2	2	2	2	2	2	2	2			2	1	1	14	2
8	2	1	2	1	3		1	4	1	1	9	0	0.2												2
6	2	2	1	1	3	0	1	4	1		9	0	0.4
6	2	1	2	1	3		1	4	1	1	9	0	0.4												2
15	4	2	1	1	3	0	1	4	0		5	0	0.2
15	4	1	2	1	3		1	4	0	1	5	0	0.2												2
19	4	2	1	1	3	0	2	2	0		10	3
18	4	1	2	1	3		2	4	0	0	10	0	0.3												2
6	2	2	1	1	3	0	2	2	1		5	3
5	1	1	2	1	3		2	4	1	1	5	0	0.1												2
13	3	2	1	1	3	0	1	4	0		5	0	0.3
12	3	1	2	1	3		1	4	0	1	5	0	0.2												2
8	2	2	1	1	3	0	1	4	1		5	0	0.1
8	2	1	2	1	3		1	4	1	1	5	0	0.3												2
13	3	2	1	1	3	0	1	4	1		12	1	2.5	2			2		1	10	1	1	9	2	1		1	1	2	2	2	2	2	1	1	2	2	2	2	2	2	2			2	1	1	14	1
13	3	1	2	1	3		1	4	1	1	12	0	0.3												2
11	3	2	1	1	3	0	1	4	1		12	0	0.3
11	3	1	2	1	3		1	4	1	1	12	0	0.3												2
11	3	2	1	1	3	0	1	4	0		13	0	0.1
11	3	1	2	1	3		1	4	0	1	13	0	0.2												2
8	2	2	1	1	3	3	2	2	0		6	1	19.6	2			2		2			1	9	2	2		2	2	2	2	2	2	2	2	2	2	2	2	2	2	2	2			2	1	1	14	2
7	2	1	2	1	3		2	1	0	1	6	3													2
10	2	2	1	1	3	0	1	4	0		6	1	17.1	2			2		2			1	9	2	2		2	2	2	2	2	2	2	2	2	2	2	2	2	2	2	2			2	1	1	14	2
10	2	1	2	1	3		1	4	0	1	6	0	0.3												2
11	3	2	1	1	3	0	1	4	1		8	0	0.3
10	2	1	2	1	3		1	4	1	1	8	0	0.3												2
7	2	2	1	1	3	0	1	4	0		7	0	0.1
7	2	1	2	1	3		1	4	0	1	7	0	0.2												2
12	3	2	1	1	3	0	2	2	1		2	3	0.3
12	3	1	2	1	3		2	4	1	1	1	0	0.2												2
12	3	2	1	1	3	0	1	4	1		5	0	0.1
11	3	1	2	1	3		1	4	1	1	5	0	0.2												2
6	2	2	1	1	3	0	1	4	0		1	0	0.2
6	2	1	2	1	3		1	4	0	1	1	0	0.3												2
10	2	2	1	1	3	0	1	4	0		7	0	0.2
10	2	1	2	1	3		1	4	0	1	7	0	0.4												2
9	2	2	1	1	3	3	2	2	0		7	0	0.2
8	2	1	2	1	3		2	1	0	1	7	3													2
12	3	2	1	1	3	0	1	4	1		7	0	0.2
12	3	1	2	1	3		1	4	1	1	7	0	0.2												2
10	2	2	1	1	3	0	1	4	0		1	0	0.2
10	2	1	2	1	3		1	4	0	1	1	0	0.2												2
8	2	2	1	1	3	0	1	4	1		1	0	0.2
[truncated: 647 more rows]
[truncated: 5 more columns]
